# Supplementary material for: 4-{[(E)-2,3-Dihy­droxy­benzyl­idene]amino}-N-(5-methyl-1,2-oxazol-3-yl)benzene­sulfonamide
Source: Acta Crystallogr Sect E Struct Rep Online. 2012 Jun 16;68(Pt 7):o2125. doi: 10.1107/S1600536812026657 (PMC3393936; doi:10.1107/S1600536812026657)
Supplement: Supplementary file 1 [file e-68-o2125-sup1.cif]

##############################################################################
#                                                                            #
# This CIF contains the data in a paper accepted for publication in          #
# Acta Crystallographica Section E. It conforms to the requirements of       #
# Notes for Authors for Acta Crystallographica Section E, and has been       #
# peer reviewed under the auspices of the IUCr Commission on Journals.       #
#                                                                            #
# Full details of the Crystallographic Information File format               #
# are given in the paper "The Crystallographic Information File (CIF):       #
# a New Standard Archive File for Crystallography" by S. R. Hall, F. H.      #
# Allen and I. D. Brown [Acta Cryst. (1991), A47, 655-685].                  #
#                                                                            #
# The current version of the core CIF dictionary is obtainable from          #
# ftp://ftp.iucr.org/pub/cif_core.dic.                                       #
#                                                                            #
# Software is freely available for graphical display of the structure(s)     #
# in this CIF. For information consult the CIF software page                 #
# http://www.iucr.org/resources/cif/software.                                #
#                                                                            #
# This file may be used for bona fide research purposes within the           #
# scientific community so long as proper attribution is given to the journal # 
# article from which it was obtained.                                        #
#                                                                            #
##############################################################################
data_global
_audit_creation_method     ?
_journal_date_recd_electronic     2012-06-11
_journal_date_accepted     2012-06-12
_journal_name_full     'Acta Crystallographica, Section E'
_journal_year     2012
_journal_volume     68
_journal_issue      7
_journal_page_first     o2125
_journal_page_last     o2125
_journal_paper_category     QO
_journal_paper_doi     10.1107/S1600536812026657
_journal_coeditor_code     BQ2368
_publ_contact_author
;
Muhammad Nawaz Tahir
University of Sargodha
Department of Physics
Sargodha
Pakistan
;
_publ_contact_author_email     'dmntahir_uos@yahoo.com'
_publ_contact_author_fax     '0092 48 32 22 121'
_publ_contact_author_phone     '0092 48 92 30 914'
_publ_section_title
;\
4-{[(<i>E</i>)-2,3-Dihydroxybenzylidene]amino}-<i>N</i>-(5-methyl-1,2-oxazol-3-\
yl)benzenesulfonamide
;
loop_
    _publ_author_name
    _publ_author_address
    'Tahir, M. Nawaz'
;
Department of Physics
University of Sargodha
Sargodha
Pakistan
;
    'Abdul Haleem Khan'
;
Department of Pharmacy Services
Jinnah Hospital
Lahore
Pakistan
;
    'Mohammad S. Iqbal'
;
Department of Chemistry
Forman Christian College
Lahore 54600
Pakistan
;
    'Christy Munir'
;
Department of Chemistry
Forman Christian College
Lahore 54600
Pakistan
;
    'Tariq Aziz'
;
Department of Chemistry
Forman Christian College
Lahore 54600
Pakistan
;
data_I
_audit_creation_method     SHELXL-97
_chemical_name_systematic
;
4-{[(<i>E</i>)-2,3-Dihydroxybenzylidene]amino}-
<i>N</i>-(5-methyl-1,2-oxazol-3-yl)benzenesulfonamide
;
_chemical_name_common     ?
_chemical_formula_moiety     'C17 H15 N3 O5 S'
_chemical_formula_sum     'C17 H15 N3 O5 S'
_chemical_formula_iupac     'C17 H15 N3 O5 S'
_chemical_formula_weight     373.38
_symmetry_cell_setting     triclinic
_symmetry_space_group_name_H-M     'P -1'
_symmetry_space_group_name_Hall     '-P 1'
loop_
    _symmetry_equiv_pos_site_id
    _symmetry_equiv_pos_as_xyz
    1 x,y,z
    2 -x,-y,-z
_cell_length_a     7.1881(6)
_cell_length_b     10.6682(10)
_cell_length_c     11.6865(9)
_cell_angle_alpha     92.181(4)
_cell_angle_beta     99.776(4)
_cell_angle_gamma     99.606(5)
_cell_volume     868.74(13)
_cell_formula_units_Z     2
_cell_measurement_reflns_used     2704
_cell_measurement_theta_min     1.78
_cell_measurement_theta_max     26.00
_cell_measurement_temperature     296(2)
_exptl_crystal_description     prism
_exptl_crystal_colour     red
_exptl_crystal_size_max     0.25
_exptl_crystal_size_mid     0.18
_exptl_crystal_size_min     0.16
_exptl_crystal_density_diffrn     1.427
_exptl_crystal_density_meas     ?
_exptl_crystal_density_method     'not measured'
_exptl_crystal_F_000     388
_exptl_absorpt_coefficient_mu     0.221
_exptl_absorpt_correction_type     multi-scan
_exptl_absorpt_process_details     '(SADABS; Bruker, 2005)'
_exptl_absorpt_correction_T_min     0.957
_exptl_absorpt_correction_T_max     0.966
_exptl_special_details
;
;
_diffrn_ambient_temperature     296(2)
_diffrn_radiation_type     MoK\a
_diffrn_radiation_wavelength     0.71073
_diffrn_radiation_source     'fine-focus sealed tube'
_diffrn_radiation_monochromator     graphite
_diffrn_measurement_device_type     'Bruker Kappa APEXII CCD'
_diffrn_measurement_method     \w
_diffrn_detector_area_resol_mean     8.00
_diffrn_reflns_number     12511
_diffrn_reflns_av_R_equivalents     0.0477
_diffrn_reflns_av_sigmaI/netI     0.0615
_diffrn_reflns_theta_min     1.94
_diffrn_reflns_theta_max     26.00
_diffrn_reflns_theta_full     26.00
_diffrn_measured_fraction_theta_max     0.997
_diffrn_measured_fraction_theta_full     0.997
_diffrn_reflns_limit_h_min     -8
_diffrn_reflns_limit_h_max     8
_diffrn_reflns_limit_k_min     -13
_diffrn_reflns_limit_k_max     13
_diffrn_reflns_limit_l_min     -14
_diffrn_reflns_limit_l_max     14
_diffrn_standards_number     0
_diffrn_standards_interval_count     ?
_diffrn_standards_interval_time     ?
_diffrn_standards_decay_%     ?
_refine_special_details
;
Refinement of <i>F</i>^2^ against ALL reflections. The weighted <i>R</i>-factor
<i>wR</i> and goodness of fit <i>S</i> are based on <i>F</i>^2^, conventional
<i>R</i>-factors <i>R</i> are based on <i>F</i>, with <i>F</i> set to zero for
negative <i>F</i>^2^. The threshold expression of <i>F</i>^2^ >
\s(<i>F</i>^2^) is used only for calculating <i>R</i>-factors(gt) <i>etc</i>.
and is not relevant to the choice of reflections for refinement.
<i>R</i>-factors based on <i>F</i>^2^ are statistically about twice as large
as those based on <i>F</i>, and <i>R</i>- factors based on ALL data will be
even larger.
;
_reflns_number_total     3389
_reflns_number_gt     2004
_reflns_threshold_expression     I>2\s(I)
_refine_ls_structure_factor_coef     Fsqd
_refine_ls_matrix_type     full
_refine_ls_R_factor_all     0.0990
_refine_ls_R_factor_gt     0.0491
_refine_ls_wR_factor_gt     0.1011
_refine_ls_wR_factor_ref     0.1208
_refine_ls_goodness_of_fit_ref     1.000
_refine_ls_restrained_S_all     1.000
_refine_ls_number_reflns     3389
_refine_ls_number_parameters     245
_refine_ls_number_restraints     0
_refine_ls_hydrogen_treatment     refall
_refine_ls_weighting_scheme     calc
_refine_ls_weighting_details
                 'calc w=1/[\s^2^(Fo^2^)+(0.0529P)^2^] where P=(Fo^2^+2Fc^2^)/3'
_atom_sites_solution_hydrogens     geom
_atom_sites_solution_primary     direct
_atom_sites_solution_secondary     difmap
_refine_ls_shift/su_max     0.000
_refine_ls_shift/su_mean     0.000
_refine_diff_density_max     0.188
_refine_diff_density_min     -0.265
loop_
    _atom_type_symbol
    _atom_type_description
    _atom_type_scat_dispersion_real
    _atom_type_scat_dispersion_imag
    _atom_type_scat_source
    'C' 'C' 0.0033 0.0016
                         'International Tables Vol C Tables 4.2.6.8 and 6.1.1.4'
    'H' 'H' 0.0000 0.0000
                         'International Tables Vol C Tables 4.2.6.8 and 6.1.1.4'
    'N' 'N' 0.0061 0.0033
                         'International Tables Vol C Tables 4.2.6.8 and 6.1.1.4'
    'O' 'O' 0.0106 0.0060
                         'International Tables Vol C Tables 4.2.6.8 and 6.1.1.4'
    'S' 'S' 0.1246 0.1234
                         'International Tables Vol C Tables 4.2.6.8 and 6.1.1.4'
_computing_data_collection     'APEX2 (Bruker, 2007)'
_computing_cell_refinement     'SAINT (Bruker, 2007)'
_computing_data_reduction     'SAINT (Bruker, 2007)'
_computing_structure_solution     'SHELXS97 (Sheldrick, 2008)'
_computing_structure_refinement     'SHELXL97 (Sheldrick, 2008)'
_computing_molecular_graphics
                  'ORTEP-3 for Windows (Farrugia, 1997) and PLATON (Spek, 2009)'
_computing_publication_material
                                'WinGX (Farrugia, 1999) and PLATON (Spek, 2009)'
loop_
    _atom_site_type_symbol
    _atom_site_label
    _atom_site_fract_x
    _atom_site_fract_y
    _atom_site_fract_z
    _atom_site_U_iso_or_equiv
    _atom_site_thermal_displace_type
    _atom_site_calc_flag
    _atom_site_refinement_flags
    _atom_site_occupancy
    _atom_site_disorder_assembly
    _atom_site_disorder_group
    S S1 0.72001(10) 0.57361(7) 0.76687(5) 0.0470(3) Uani . . 1.000 . -16
    O O1 -0.2827(3) 0.2045(2) 0.35929(18) 0.0731(8) Uani . . 1.000 . -16
    O O2 -0.5837(4) 0.0532(2) 0.2208(3) 0.1008(11) Uani . . 1.000 . -16
    O O3 0.8978(2) 0.54264(18) 0.74645(14) 0.0586(7) Uani . . 1.000 . -16
    O O4 0.6855(3) 0.70107(17) 0.75951(15) 0.0566(7) Uani . . 1.000 . -16
    O O5 0.6964(3) 0.27141(18) 1.05698(15) 0.0627(8) Uani . . 1.000 . -16
    N N1 0.0732(3) 0.2368(2) 0.45973(17) 0.0504(8) Uani . . 1.000 . -16
    N N2 0.6991(3) 0.5411(2) 0.89993(17) 0.0455(8) Uani . . 1.000 . -16
    N N3 0.6258(3) 0.3814(2) 1.02145(19) 0.0578(9) Uani . . 1.000 . -16
    C C1 -0.0786(4) 0.0495(3) 0.3390(2) 0.0482(10) Uani . . 1.000 . -16
    C C2 -0.2552(4) 0.0909(3) 0.3158(2) 0.0539(11) Uani . . 1.000 . -16
    C C3 -0.4110(4) 0.0144(3) 0.2441(3) 0.0661(12) Uani . . 1.000 . -16
    C C4 -0.3908(5) -0.1007(3) 0.1984(3) 0.0723(12) Uani . . 1.000 . -16
    C C5 -0.2166(5) -0.1433(3) 0.2209(3) 0.0711(14) Uani . . 1.000 . -16
    C C6 -0.0622(5) -0.0683(3) 0.2899(2) 0.0616(11) Uani . . 1.000 . -16
    C C7 0.0824(4) 0.1275(3) 0.4135(2) 0.0534(11) Uani . . 1.000 . -16
    C C8 0.2336(4) 0.3133(3) 0.5313(2) 0.0454(9) Uani . . 1.000 . -16
    C C9 0.1979(4) 0.4123(3) 0.6001(2) 0.0505(10) Uani . . 1.000 . -16
    C C10 0.3444(4) 0.4908(3) 0.6723(2) 0.0498(10) Uani . . 1.000 . -16
    C C11 0.5320(3) 0.4718(2) 0.67560(19) 0.0433(9) Uani . . 1.000 . -16
    C C12 0.5690(4) 0.3743(3) 0.6069(2) 0.0536(10) Uani . . 1.000 . -16
    C C13 0.4211(4) 0.2965(3) 0.5342(2) 0.0561(11) Uani . . 1.000 . -16
    C C14 0.7297(3) 0.4260(2) 0.9455(2) 0.0409(9) Uani . . 1.000 . -16
    C C15 0.8621(4) 0.3492(3) 0.9277(2) 0.0497(10) Uani . . 1.000 . -16
    C C16 0.8378(4) 0.2557(3) 0.9987(2) 0.0507(10) Uani . . 1.000 . -16
    C C17 0.9254(5) 0.1416(3) 1.0241(3) 0.0722(14) Uani . . 1.000 . -16
    H H1 -0.157(5) 0.237(3) 0.409(3) 0.1096 Uiso . . 1.000 . -16
    H H2 -0.575(7) 0.128(4) 0.232(4) 0.1510 Uiso . . 1.000 . -16
    H H2A 0.610(4) 0.571(3) 0.923(2) 0.0545 Uiso . . 1.000 . -16
    H H4 -0.49539 -0.15176 0.15139 0.0867 Uiso . . 1.000 . -16
    H H5 -0.20499 -0.22224 0.18912 0.0852 Uiso . . 1.000 . -16
    H H6 0.05487 -0.09628 0.30425 0.0738 Uiso . . 1.000 . -16
    H H7 0.19768 0.09741 0.42876 0.0641 Uiso . . 1.000 . -16
    H H9 0.07257 0.42547 0.59707 0.0606 Uiso . . 1.000 . -16
    H H10 0.31878 0.55625 0.71871 0.0597 Uiso . . 1.000 . -16
    H H12 0.69437 0.36111 0.60986 0.0643 Uiso . . 1.000 . -16
    H H13 0.44706 0.23211 0.48657 0.0669 Uiso . . 1.000 . -16
    H H15 0.94902 0.36074 0.87682 0.0596 Uiso . . 1.000 . -16
    H H17A 0.95686 0.13684 1.10685 0.1083 Uiso . . 1.000 . -16
    H H17B 1.03998 0.14728 0.99126 0.1083 Uiso . . 1.000 . -16
    H H17C 0.83640 0.06668 0.99078 0.1083 Uiso . . 1.000 . -16
loop_
    _atom_site_aniso_label
    _atom_site_aniso_U_11
    _atom_site_aniso_U_22
    _atom_site_aniso_U_33
    _atom_site_aniso_U_12
    _atom_site_aniso_U_13
    _atom_site_aniso_U_23
    S1 0.0425(4) 0.0536(5) 0.0455(4) 0.0087(3) 0.0085(3) 0.0062(3)
    O1 0.0544(14) 0.0700(15) 0.0902(15) 0.0144(12) 0.0028(11) -0.0234(12)
    O2 0.0566(16) 0.0831(19) 0.148(2) 0.0095(15) -0.0128(14) -0.0255(18)
    O3 0.0377(11) 0.0792(15) 0.0621(11) 0.0119(10) 0.0168(8) 0.0039(10)
    O4 0.0608(13) 0.0453(12) 0.0637(12) 0.0103(10) 0.0087(9) 0.0122(9)
    O5 0.0777(15) 0.0611(14) 0.0611(12) 0.0310(12) 0.0245(10) 0.0172(10)
    N1 0.0495(15) 0.0590(16) 0.0416(12) 0.0078(12) 0.0073(10) 0.0002(12)
    N2 0.0463(15) 0.0529(15) 0.0410(12) 0.0177(12) 0.0094(10) 0.0050(11)
    N3 0.0693(17) 0.0581(16) 0.0585(14) 0.0326(14) 0.0229(12) 0.0175(12)
    C1 0.0533(18) 0.0474(18) 0.0447(15) 0.0087(15) 0.0107(12) 0.0060(13)
    C2 0.058(2) 0.0494(19) 0.0536(16) 0.0082(16) 0.0106(13) -0.0029(14)
    C3 0.054(2) 0.057(2) 0.083(2) 0.0067(17) 0.0054(16) -0.0046(18)
    C4 0.072(2) 0.051(2) 0.084(2) -0.0021(18) 0.0013(18) -0.0057(18)
    C5 0.090(3) 0.047(2) 0.076(2) 0.010(2) 0.0170(19) -0.0004(17)
    C6 0.071(2) 0.0500(19) 0.0683(19) 0.0191(17) 0.0161(16) 0.0089(16)
    C7 0.0518(19) 0.063(2) 0.0486(16) 0.0157(16) 0.0105(13) 0.0131(15)
    C8 0.0436(17) 0.0556(18) 0.0382(14) 0.0119(14) 0.0065(12) 0.0068(13)
    C9 0.0434(17) 0.0560(19) 0.0530(16) 0.0113(15) 0.0089(13) 0.0041(14)
    C10 0.0477(18) 0.0520(18) 0.0518(16) 0.0141(14) 0.0109(13) -0.0016(14)
    C11 0.0425(16) 0.0496(17) 0.0388(13) 0.0097(13) 0.0072(11) 0.0083(12)
    C12 0.0431(17) 0.072(2) 0.0496(16) 0.0197(16) 0.0110(13) -0.0007(15)
    C13 0.056(2) 0.068(2) 0.0453(15) 0.0146(16) 0.0111(13) -0.0086(14)
    C14 0.0392(15) 0.0433(16) 0.0387(14) 0.0112(13) 0.0002(11) -0.0024(12)
    C15 0.0443(17) 0.0561(19) 0.0518(16) 0.0171(15) 0.0094(12) 0.0038(14)
    C16 0.0521(18) 0.0532(19) 0.0472(15) 0.0178(15) 0.0025(13) -0.0011(14)
    C17 0.091(3) 0.064(2) 0.072(2) 0.040(2) 0.0165(17) 0.0122(17)
_geom_special_details
;
Bond distances, angles <i>etc</i>. have been calculated using the rounded
fractional coordinates. All su's are estimated from the variances of the
(full) variance-covariance matrix. The cell e.s.d.'s are taken into account in
the estimation of distances, angles and torsion angles
;
loop_
    _geom_bond_atom_site_label_1
    _geom_bond_atom_site_label_2
    _geom_bond_site_symmetry_1
    _geom_bond_site_symmetry_2
    _geom_bond_distance
    _geom_bond_publ_flag
    S1 O3 . . 1.4275(17) no
    S1 O4 . . 1.426(2) no
    S1 N2 . . 1.632(2) no
    S1 C11 . . 1.754(2) no
    O1 C2 . . 1.354(4) no
    O2 C3 . . 1.361(4) no
    O5 N3 . . 1.404(3) no
    O5 C16 . . 1.345(4) no
    O1 H1 . . 0.99(4) no
    O2 H2 . . 0.79(4) no
    N1 C8 . . 1.415(4) no
    N1 C7 . . 1.283(4) no
    N2 C14 . . 1.393(3) no
    N3 C14 . . 1.308(3) no
    N2 H2A . . 0.84(3) no
    C1 C2 . . 1.400(4) no
    C1 C7 . . 1.439(4) no
    C1 C6 . . 1.393(4) no
    C2 C3 . . 1.395(4) no
    C3 C4 . . 1.360(5) no
    C4 C5 . . 1.390(5) no
    C5 C6 . . 1.369(5) no
    C8 C9 . . 1.387(4) no
    C8 C13 . . 1.384(4) no
    C9 C10 . . 1.368(4) no
    C10 C11 . . 1.391(4) no
    C11 C12 . . 1.378(4) no
    C12 C13 . . 1.373(4) no
    C14 C15 . . 1.391(4) no
    C15 C16 . . 1.330(4) no
    C16 C17 . . 1.479(5) no
    C4 H4 . . 0.9300 no
    C5 H5 . . 0.9300 no
    C6 H6 . . 0.9300 no
    C7 H7 . . 0.9300 no
    C9 H9 . . 0.9300 no
    C10 H10 . . 0.9300 no
    C12 H12 . . 0.9300 no
    C13 H13 . . 0.9300 no
    C15 H15 . . 0.9300 no
    C17 H17A . . 0.9600 no
    C17 H17B . . 0.9600 no
    C17 H17C . . 0.9600 no
loop_
    _geom_angle_atom_site_label_1
    _geom_angle_atom_site_label_2
    _geom_angle_atom_site_label_3
    _geom_angle_site_symmetry_1
    _geom_angle_site_symmetry_2
    _geom_angle_site_symmetry_3
    _geom_angle
    _geom_angle_publ_flag
    O3 S1 O4 . . . 120.39(13) no
    O3 S1 N2 . . . 107.74(11) no
    O3 S1 C11 . . . 108.71(11) no
    O4 S1 N2 . . . 104.10(11) no
    O4 S1 C11 . . . 108.69(11) no
    N2 S1 C11 . . . 106.32(11) no
    N3 O5 C16 . . . 108.6(2) no
    C2 O1 H1 . . . 101.8(19) no
    C3 O2 H2 . . . 113(4) no
    C7 N1 C8 . . . 122.0(2) no
    S1 N2 C14 . . . 123.00(17) no
    O5 N3 C14 . . . 104.68(19) no
    C14 N2 H2A . . . 114(2) no
    S1 N2 H2A . . . 113.1(17) no
    C6 C1 C7 . . . 120.8(3) no
    C2 C1 C7 . . . 120.2(3) no
    C2 C1 C6 . . . 119.0(3) no
    O1 C2 C3 . . . 117.5(3) no
    C1 C2 C3 . . . 119.8(3) no
    O1 C2 C1 . . . 122.7(3) no
    O2 C3 C2 . . . 120.6(3) no
    O2 C3 C4 . . . 119.7(3) no
    C2 C3 C4 . . . 119.7(3) no
    C3 C4 C5 . . . 121.1(3) no
    C4 C5 C6 . . . 119.6(3) no
    C1 C6 C5 . . . 120.7(3) no
    N1 C7 C1 . . . 122.7(3) no
    N1 C8 C9 . . . 117.0(3) no
    N1 C8 C13 . . . 124.0(3) no
    C9 C8 C13 . . . 119.0(3) no
    C8 C9 C10 . . . 121.0(3) no
    C9 C10 C11 . . . 119.4(3) no
    S1 C11 C12 . . . 120.56(19) no
    C10 C11 C12 . . . 120.0(2) no
    S1 C11 C10 . . . 119.41(18) no
    C11 C12 C13 . . . 120.1(3) no
    C8 C13 C12 . . . 120.4(3) no
    N2 C14 N3 . . . 117.6(2) no
    N2 C14 C15 . . . 130.5(2) no
    N3 C14 C15 . . . 111.9(2) no
    C14 C15 C16 . . . 105.4(2) no
    O5 C16 C17 . . . 115.6(3) no
    C15 C16 C17 . . . 135.0(3) no
    O5 C16 C15 . . . 109.4(3) no
    C3 C4 H4 . . . 119.00 no
    C5 C4 H4 . . . 119.00 no
    C4 C5 H5 . . . 120.00 no
    C6 C5 H5 . . . 120.00 no
    C1 C6 H6 . . . 120.00 no
    C5 C6 H6 . . . 120.00 no
    N1 C7 H7 . . . 119.00 no
    C1 C7 H7 . . . 119.00 no
    C8 C9 H9 . . . 119.00 no
    C10 C9 H9 . . . 120.00 no
    C9 C10 H10 . . . 120.00 no
    C11 C10 H10 . . . 120.00 no
    C11 C12 H12 . . . 120.00 no
    C13 C12 H12 . . . 120.00 no
    C8 C13 H13 . . . 120.00 no
    C12 C13 H13 . . . 120.00 no
    C14 C15 H15 . . . 127.00 no
    C16 C15 H15 . . . 127.00 no
    C16 C17 H17A . . . 109.00 no
    C16 C17 H17B . . . 109.00 no
    C16 C17 H17C . . . 109.00 no
    H17A C17 H17B . . . 109.00 no
    H17A C17 H17C . . . 109.00 no
    H17B C17 H17C . . . 110.00 no
loop_
    _geom_torsion_atom_site_label_1
    _geom_torsion_atom_site_label_2
    _geom_torsion_atom_site_label_3
    _geom_torsion_atom_site_label_4
    _geom_torsion_site_symmetry_1
    _geom_torsion_site_symmetry_2
    _geom_torsion_site_symmetry_3
    _geom_torsion_site_symmetry_4
    _geom_torsion
    _geom_torsion_publ_flag
    O3 S1 N2 C14 . . . . -48.5(2) no
    O4 S1 N2 C14 . . . . -177.4(2) no
    C11 S1 N2 C14 . . . . 67.9(2) no
    O3 S1 C11 C10 . . . . -174.45(19) no
    O3 S1 C11 C12 . . . . 5.1(2) no
    O4 S1 C11 C10 . . . . -41.7(2) no
    O4 S1 C11 C12 . . . . 137.8(2) no
    N2 S1 C11 C10 . . . . 69.8(2) no
    N2 S1 C11 C12 . . . . -110.7(2) no
    C16 O5 N3 C14 . . . . -0.8(3) no
    N3 O5 C16 C15 . . . . 0.0(3) no
    N3 O5 C16 C17 . . . . -178.6(2) no
    C8 N1 C7 C1 . . . . -179.0(2) no
    C7 N1 C8 C9 . . . . -163.9(3) no
    C7 N1 C8 C13 . . . . 17.6(4) no
    S1 N2 C14 N3 . . . . -146.5(2) no
    S1 N2 C14 C15 . . . . 36.6(4) no
    O5 N3 C14 N2 . . . . -176.12(19) no
    O5 N3 C14 C15 . . . . 1.3(3) no
    C6 C1 C2 O1 . . . . -179.4(2) no
    C6 C1 C2 C3 . . . . -0.2(4) no
    C7 C1 C2 O1 . . . . 1.2(4) no
    C7 C1 C2 C3 . . . . -179.6(3) no
    C2 C1 C6 C5 . . . . -0.7(4) no
    C7 C1 C6 C5 . . . . 178.7(3) no
    C2 C1 C7 N1 . . . . -1.1(4) no
    C6 C1 C7 N1 . . . . 179.6(3) no
    O1 C2 C3 O2 . . . . -0.8(4) no
    O1 C2 C3 C4 . . . . -179.9(3) no
    C1 C2 C3 O2 . . . . 179.9(3) no
    C1 C2 C3 C4 . . . . 0.8(5) no
    O2 C3 C4 C5 . . . . -179.7(3) no
    C2 C3 C4 C5 . . . . -0.6(5) no
    C3 C4 C5 C6 . . . . -0.2(5) no
    C4 C5 C6 C1 . . . . 0.9(5) no
    N1 C8 C9 C10 . . . . 179.8(2) no
    C13 C8 C9 C10 . . . . -1.6(4) no
    N1 C8 C13 C12 . . . . -179.5(3) no
    C9 C8 C13 C12 . . . . 2.0(4) no
    C8 C9 C10 C11 . . . . 0.8(4) no
    C9 C10 C11 S1 . . . . 179.3(2) no
    C9 C10 C11 C12 . . . . -0.3(4) no
    S1 C11 C12 C13 . . . . -178.9(2) no
    C10 C11 C12 C13 . . . . 0.7(4) no
    C11 C12 C13 C8 . . . . -1.6(4) no
    N2 C14 C15 C16 . . . . 175.6(2) no
    N3 C14 C15 C16 . . . . -1.3(3) no
    C14 C15 C16 O5 . . . . 0.8(3) no
    C14 C15 C16 C17 . . . . 179.0(3) no
loop_
    _geom_hbond_atom_site_label_D
    _geom_hbond_atom_site_label_H
    _geom_hbond_atom_site_label_A
    _geom_hbond_site_symmetry_A
    _geom_hbond_distance_DH
    _geom_hbond_distance_HA
    _geom_hbond_distance_DA
    _geom_hbond_angle_DHA
    _geom_hbond_publ_flag
    O1 H1 N1 . 0.99(4) 1.66(4) 2.588(3) 155(3) yes
    O2 H2 O4 2_566 0.79(4) 2.11(5) 2.848(3) 154(5) yes
    N2 H2A N3 2_667 0.84(3) 2.05(3) 2.881(3) 172(3) yes
_iucr_refine_instructions_details
;
TITL NCNEW_0m in P-1
CELL 0.71073 7.1881 10.6682 11.6865 92.181 99.776 99.606
ZERR 2.00 0.0006 0.0010 0.0009 0.004 0.004 0.005
LATT 1
SFAC C  H  N  O  S
UNIT 34 30  6  10  2
OMIT -3 52
ACTA
L.S. 40
BOND $H
HTAB
CONF
LIST 4
FMAP 2
PLAN 10
MPLA 8 C1 C2 C3 C4 C5 C6 C7 O1 O2
MPLA 7 C8 C9 C10 C11 C12 C13 N1
MPLA 3 S1 O3 O4
MPLA 7 C14 C15 C16 C17 N2 N3 O5
TEMP 23.000
WGHT    0.052900
FVAR       0.67514
S1    5    0.720008    0.573613    0.766867    11.00000    0.04253    0.05356 =
         0.04552    0.00616    0.00853    0.00871
O1    4   -0.282676    0.204458    0.359289    11.00000    0.05438    0.06998 =
         0.09022   -0.02336    0.00278    0.01438
H1    2   -0.156587    0.237201    0.409044    11.00000   -1.50000
O2    4   -0.583712    0.053229    0.220774    11.00000    0.05655    0.08310 =
         0.14766   -0.02551   -0.01275    0.00945
H2    2   -0.574926    0.127971    0.232003    11.00000   -1.50000
O3    4    0.897842    0.542641    0.746453    11.00000    0.03771    0.07915 =
         0.06207    0.00388    0.01679    0.01194
O4    4    0.685500    0.701073    0.759508    11.00000    0.06079    0.04527 =
         0.06369    0.01222    0.00867    0.01030
O5    4    0.696370    0.271412    1.056980    11.00000    0.07765    0.06111 =
         0.06110    0.01716    0.02445    0.03097
N1    3    0.073206    0.236827    0.459730    11.00000    0.04947    0.05897 =
         0.04156    0.00020    0.00729    0.00781
N2    3    0.699067    0.541082    0.899934    11.00000    0.04627    0.05290 =
         0.04101    0.00497    0.00937    0.01773
H2A   2    0.609652    0.570864    0.922879    11.00000   -1.20000
N3    3    0.625773    0.381380    1.021446    11.00000    0.06931    0.05811 =
         0.05850    0.01753    0.02294    0.03263
C1    1   -0.078566    0.049499    0.338953    11.00000    0.05331    0.04737 =
         0.04473    0.00602    0.01072    0.00873
C2    1   -0.255239    0.090879    0.315789    11.00000    0.05771    0.04936 =
         0.05358   -0.00290    0.01062    0.00823
C3    1   -0.411004    0.014407    0.244057    11.00000    0.05394    0.05681 =
         0.08277   -0.00464    0.00540    0.00665
C4    1   -0.390784   -0.100656    0.198435    11.00000    0.07225    0.05088 =
         0.08381   -0.00572    0.00125   -0.00214
AFIX  43
H4    2   -0.495393   -0.151761    0.151389    11.00000   -1.20000
AFIX   0
C5    1   -0.216600   -0.143245    0.220856    11.00000    0.09030    0.04678 =
         0.07570   -0.00043    0.01701    0.01029
AFIX  43
H5    2   -0.204989   -0.222239    0.189119    11.00000   -1.20000
AFIX   0
C6    1   -0.062164   -0.068269    0.289930    11.00000    0.07075    0.05004 =
         0.06833    0.00891    0.01610    0.01912
AFIX  43
H6    2    0.054869   -0.096280    0.304251    11.00000   -1.20000
AFIX   0
C7    1    0.082349    0.127474    0.413481    11.00000    0.05180    0.06317 =
         0.04858    0.01310    0.01051    0.01567
AFIX  43
H7    2    0.197684    0.097409    0.428762    11.00000   -1.20000
AFIX   0
C8    1    0.233607    0.313318    0.531301    11.00000    0.04361    0.05564 =
         0.03822    0.00683    0.00651    0.01191
C9    1    0.197909    0.412256    0.600055    11.00000    0.04340    0.05603 =
         0.05299    0.00409    0.00893    0.01132
AFIX  43
H9    2    0.072572    0.425474    0.597074    11.00000   -1.20000
AFIX   0
C10   1    0.344443    0.490769    0.672260    11.00000    0.04766    0.05201 =
         0.05184   -0.00155    0.01086    0.01408
AFIX  43
H10   2    0.318782    0.556251    0.718714    11.00000   -1.20000
AFIX   0
C11   1    0.531971    0.471845    0.675604    11.00000    0.04245    0.04962 =
         0.03881    0.00831    0.00716    0.00973
C12   1    0.569028    0.374291    0.606939    11.00000    0.04313    0.07205 =
         0.04955   -0.00065    0.01095    0.01972
AFIX  43
H12   2    0.694373    0.361114    0.609863    11.00000   -1.20000
AFIX   0
C13   1    0.421069    0.296474    0.534171    11.00000    0.05549    0.06755 =
         0.04527   -0.00862    0.01112    0.01459
AFIX  43
H13   2    0.447056    0.232109    0.486568    11.00000   -1.20000
AFIX   0
C14   1    0.729696    0.426026    0.945537    11.00000    0.03924    0.04325 =
         0.03865   -0.00244    0.00023    0.01120
C15   1    0.862064    0.349182    0.927661    11.00000    0.04425    0.05606 =
         0.05183    0.00376    0.00938    0.01706
AFIX  43
H15   2    0.949020    0.360737    0.876818    11.00000   -1.20000
AFIX   0
C16   1    0.837830    0.255670    0.998739    11.00000    0.05205    0.05321 =
         0.04724   -0.00112    0.00245    0.01778
C17   1    0.925445    0.141620    1.024133    11.00000    0.09106    0.06367 =
         0.07242    0.01217    0.01647    0.04013
AFIX 137
H17A  2    0.956859    0.136835    1.106853    11.00000   -1.50000
H17B  2    1.039977    0.147276    0.991259    11.00000   -1.50000
H17C  2    0.836402    0.066676    0.990778    11.00000   -1.50000
HKLF 4 1 1 0 0 0 1 0 0 0 1
REM  NCNEW_0m in P-1
REM R1 =  0.0491 for   2004 Fo > 4sig(Fo)  and  0.0990 for all   3389 data
REM    245 parameters refined using      0 restraints
END
WGHT      0.0529      0.0000
REM Highest difference peak  0.188,  deepest hole -0.265,  1-sigma level  0.044
Q1    1   0.8508  0.0838  1.0671  11.00000  0.05    0.19
Q2    1   0.9679  0.1384  0.9209  11.00000  0.05    0.18
Q3    1   0.8983  0.0651  0.9228  11.00000  0.05    0.17
Q4    1   0.4498 -0.0173  0.4372  11.00000  0.05    0.17
Q5    1   0.7027  0.3848  0.5359  11.00000  0.05    0.16
Q6    1  -0.5009 -0.0171  0.3415  11.00000  0.05    0.15
Q7    1   1.1417  0.2285  1.0971  11.00000  0.05    0.15
Q8    1   1.0586  0.1497  1.0826  11.00000  0.05    0.15
Q9    1   0.2364  0.3974  0.5378  11.00000  0.05    0.15
Q10   1  -0.6278  0.0654  0.2200  11.00000  0.05    0.14
;
