# Supplementary material for: 4-{[(E)-2,3-Dihy­droxy­benzyl­idene]amino}-N-(5-methyl-1,2-oxazol-3-yl)benzene­sulfonamide
Source: Acta Crystallogr Sect E Struct Rep Online. 2012 Jun 16;68(Pt 7):o2125. doi: 10.1107/S1600536812026657 (PMC3393936; doi:10.1107/S1600536812026657)
Supplement: Supplementary file 2 [file e-68-o2125-Isup2.hkl]

#
# h,k,l, Fc-squared, Fo-squared, sigma(Fo-squared) and status flag
#
data_I
_shelx_title ' NCNEW_0m in P-1'
_shelx_refln_list_code          4
_shelx_F_calc_maximum      150.53
_exptl_crystal_F_000       388.00
_reflns_d_resolution_high  0.8107
 
loop_
 _symmetry_equiv_pos_as_xyz
 'x, y, z'
 '-x, -y, -z'
 
_cell_length_a     7.1881
_cell_length_b    10.6682
_cell_length_c    11.6865
_cell_angle_alpha  92.181
_cell_angle_beta   99.776
_cell_angle_gamma  99.606
 
_shelx_F_squared_multiplier     1.000
 
loop_
 _refln_index_h
 _refln_index_k
 _refln_index_l
 _refln_F_squared_calc
 _refln_F_squared_meas
 _refln_F_squared_sigma
 _refln_observed_status
   1   0   0      239.61      246.42      3.25 o
   2   0   0     2003.86     1876.27     17.56 o
   3   0   0      736.51      672.59     10.48 o
   4   0   0        0.89       -1.38      2.28 o
   5   0   0      411.08      427.05     14.55 o
   6   0   0      322.90      283.93     15.47 o
   7   0   0       60.88       65.22     17.14 o
   8   0   0       13.62       12.44      7.93 o
  -8   1   0       14.45       -2.30     15.33 o
  -7   1   0       80.39       81.29     11.94 o
  -6   1   0        3.55        0.54      5.41 o
  -5   1   0      699.19      691.08     14.60 o
  -4   1   0       52.69       66.54      4.44 o
  -3   1   0       15.54       16.41      2.41 o
  -2   1   0     2370.13     2288.48     24.72 o
  -1   1   0     1576.70     1444.01     15.02 o
   0   1   0     1706.72     1660.90     12.14 o
   1   1   0      468.35      426.63      5.74 o
   2   1   0     2181.77     1957.89     18.52 o
   3   1   0      212.97      220.91      6.54 o
   4   1   0      119.38      132.51      6.71 o
   5   1   0       77.69       74.16      5.97 o
   6   1   0      103.09      101.19      9.95 o
   7   1   0       25.49       10.75      7.54 o
   8   1   0        1.52        2.22      7.06 o
  -8   2   0        0.05        1.00     14.05 o
  -7   2   0        2.08        3.70     10.71 o
  -6   2   0        0.05       -1.58      4.88 o
  -5   2   0       99.32       99.34      6.74 o
  -4   2   0      488.18      481.13     10.78 o
  -3   2   0     1782.98     1765.10     22.63 o
  -2   2   0       20.26       22.22      2.28 o
  -1   2   0     1415.29     1408.00     12.36 o
   0   2   0      874.51      866.63      7.78 o
   1   2   0        0.04       -0.56      1.48 o
   2   2   0      418.85      467.03      9.26 o
   3   2   0      812.12      854.67     15.59 o
   4   2   0      222.11      227.93     11.39 o
   5   2   0        5.94        6.79      3.43 o
   6   2   0      141.86      125.22     11.54 o
   7   2   0        1.41       -1.37      6.25 o
   8   2   0        4.43        6.03      7.32 o
  -8   3   0       23.38       27.37      9.97 o
  -7   3   0       26.93       26.99      9.40 o
  -6   3   0       82.83       68.93      7.04 o
  -5   3   0      186.81      183.92      7.68 o
  -4   3   0        2.89        8.57      2.81 o
  -3   3   0      417.05      441.51      9.47 o
  -2   3   0       40.95       37.92      3.14 o
  -1   3   0      222.46      171.44      3.25 o
   0   3   0       38.29       29.25      1.89 o
   1   3   0     2698.85     2543.31     22.34 o
   2   3   0       39.13       36.15      4.25 o
   3   3   0      116.96      136.18      6.73 o
   4   3   0      179.80      176.16     13.09 o
   5   3   0      169.73      145.41      8.88 o
   6   3   0       12.00        2.05      5.72 o
   7   3   0        4.99       -3.73      5.88 o
   8   3   0       18.19       19.80      8.20 o
  -8   4   0       17.05       38.91     10.52 o
  -7   4   0        4.33       -0.61      6.40 o
  -6   4   0      175.27      157.19     14.79 o
  -5   4   0       30.84       26.51      4.97 o
  -4   4   0      222.01      247.53      9.55 o
  -3   4   0      286.06      268.98      8.50 o
  -2   4   0      694.41      796.62     11.34 o
  -1   4   0      642.63      716.12      7.74 o
   0   4   0        0.74        0.39      1.17 o
   1   4   0       20.30       16.54      2.66 o
   2   4   0      548.96      621.57     14.29 o
   3   4   0       18.79       19.79      3.66 o
   4   4   0       44.93       52.57      5.46 o
   5   4   0       37.15       37.46      6.58 o
   6   4   0        1.43        1.26      5.74 o
   7   4   0        2.13       -1.84      6.59 o
  -8   5   0       12.87        8.09      7.79 o
  -7   5   0       11.65       26.49     13.38 o
  -6   5   0       63.37       73.03     16.50 o
  -5   5   0       17.74       11.65      5.19 o
  -4   5   0      265.04      289.06     13.09 o
  -3   5   0      251.19      258.20     10.05 o
  -2   5   0      100.92      101.26      4.72 o
  -1   5   0      176.90      173.73      5.49 o
   0   5   0      113.67      129.86      3.84 o
   1   5   0      155.15      150.29      6.72 o
   2   5   0        6.65        7.44      2.99 o
   3   5   0      109.31      109.68      7.10 o
   4   5   0        4.50        0.86      3.98 o
   5   5   0        2.90        9.39      6.06 o
   6   5   0        1.97        1.36      6.57 o
   7   5   0       27.04       26.13      9.31 o
  -8   6   0        0.17        3.09     10.37 o
  -7   6   0        0.29       -5.97      9.48 o
  -6   6   0       93.27       91.97     18.31 o
  -5   6   0       56.72       51.95      8.29 o
  -4   6   0      265.79      251.16     11.45 o
  -3   6   0       74.43       73.17      4.21 o
  -2   6   0      662.52      741.33     12.78 o
  -1   6   0     1304.43     1451.32     18.66 o
   0   6   0      642.09      701.41      9.69 o
   1   6   0      500.19      501.66     11.58 o
   2   6   0       38.07       36.22      7.23 o
   3   6   0       26.65       24.86      4.25 o
   4   6   0        0.02        4.32      5.65 o
   5   6   0       19.64       23.71      7.05 o
   6   6   0        2.17       -2.87      5.89 o
  -8   7   0        0.04        2.38      9.68 o
  -7   7   0       13.85        4.19      9.69 o
  -6   7   0       26.00       12.99      9.17 o
  -5   7   0      124.47      136.53     11.60 o
  -4   7   0      162.08      186.12     11.98 o
  -3   7   0        0.32        4.78      3.95 o
  -2   7   0      846.61      828.04     19.82 o
  -1   7   0      127.68      149.62      7.27 o
   0   7   0      206.26      194.62      7.36 o
   1   7   0      138.71      146.18      7.83 o
   2   7   0       97.50      103.55      9.17 o
   3   7   0       73.96       65.88      8.71 o
   4   7   0       38.80       44.45      7.90 o
   5   7   0        2.14        2.28      6.00 o
   6   7   0        0.06        1.90      5.43 o
  -7   8   0       18.91       24.47     10.76 o
  -6   8   0        2.57       -8.12      7.12 o
  -5   8   0      128.70      139.87     13.92 o
  -4   8   0      481.77      455.06     23.31 o
  -3   8   0      294.32      279.20     13.27 o
  -2   8   0      147.30      167.59      7.93 o
  -1   8   0       25.07       23.18      3.65 o
   0   8   0       59.32       57.59      6.28 o
   1   8   0       13.11       14.17      4.38 o
   2   8   0      133.18      129.04     10.88 o
   3   8   0       10.94       10.39      5.51 o
   4   8   0       16.80       19.82      7.01 o
   5   8   0        7.19       10.21      6.33 o
  -7   9   0        1.64       -7.20      8.93 o
  -6   9   0        2.74        3.34      8.75 o
  -5   9   0       37.42       55.37     10.56 o
  -4   9   0       79.25       75.74     10.57 o
  -3   9   0       33.91       15.04     12.09 o
  -2   9   0        4.06        6.96      3.56 o
  -1   9   0       34.91       31.24      4.11 o
   0   9   0        3.79        6.95      4.19 o
   1   9   0       91.06       85.30      9.36 o
   2   9   0       67.06       79.02      9.55 o
   3   9   0        3.11        4.79      5.64 o
   4   9   0        0.04        7.73      5.96 o
   5   9   0        3.21        1.00      6.25 o
  -6  10   0        1.13      -10.96      7.31 o
  -5  10   0       58.33       48.49     10.49 o
  -4  10   0        3.82        1.80      8.89 o
  -3  10   0        0.38       -4.57      6.12 o
  -2  10   0       49.44       40.38      5.54 o
  -1  10   0        0.61        7.54      4.88 o
   0  10   0        2.81        4.12      4.76 o
   1  10   0      222.08      255.50     16.20 o
   2  10   0        7.85        5.06      5.58 o
   3  10   0       39.19       42.59      8.53 o
   4  10   0        0.53        4.71      6.40 o
  -6  11   0        6.82        3.70     14.20 o
  -5  11   0       27.11       53.02     17.29 o
  -4  11   0        4.81        9.14     11.24 o
  -3  11   0        1.41        1.27     11.80 o
  -2  11   0       11.99        8.02      5.54 o
  -1  11   0       29.78       38.25      8.56 o
   0  11   0        6.40        4.95      5.54 o
   1  11   0        4.64        8.64      6.11 o
   2  11   0        0.13        5.95      5.83 o
   3  11   0        1.03        3.71      6.20 o
  -4  12   0       11.64       -8.28     10.61 o
  -3  12   0        0.00        4.08     12.38 o
  -2  12   0       30.99       36.26     10.12 o
  -1  12   0        6.07       12.73      6.67 o
   0  12   0        0.11        1.00      6.05 o
   1  12   0       16.21       19.22      7.04 o
   2  12   0        4.81       10.53     12.57 o
  -2  13   0       17.60       10.38     12.41 o
  -1  13   0        2.15        8.33      8.98 o
   1 -13   1        2.70       -1.02      8.17 o
   2 -13   1        2.61        7.61     13.50 o
  -2 -12   1        0.34       -1.20      6.35 o
  -1 -12   1        1.24       -1.69      5.46 o
   0 -12   1       22.02       28.61     12.02 o
   1 -12   1        0.02       -1.38      7.57 o
   2 -12   1        8.19       23.30      9.43 o
   3 -12   1        8.25       10.32     12.99 o
   4 -12   1       11.90       33.22     14.79 o
  -3 -11   1        1.76        4.22      6.45 o
  -2 -11   1        0.65        1.12      5.81 o
  -1 -11   1        2.28       10.99      5.98 o
   0 -11   1       14.32        6.02      5.40 o
   1 -11   1       44.50       46.95      7.81 o
   2 -11   1        5.64       11.31      5.30 o
   3 -11   1        3.31        4.52     11.69 o
   4 -11   1        5.75        7.68     12.10 o
   5 -11   1        4.01       -0.40     12.39 o
  -4 -10   1        4.02        0.24      5.78 o
  -3 -10   1        4.39       10.53      6.50 o
  -2 -10   1       87.29       62.97      9.03 o
  -1 -10   1       12.55       14.89      6.01 o
   0 -10   1        0.28       -1.29      7.53 o
   1 -10   1        0.03        4.15      4.62 o
   2 -10   1        1.30        3.59      3.91 o
   3 -10   1       29.58       32.02      9.02 o
   4 -10   1        0.05       -5.71      6.85 o
   5 -10   1       69.85       54.63     15.46 o
   6 -10   1       13.59       23.34     12.21 o
  -5  -9   1        4.25        5.86      6.52 o
  -4  -9   1        4.21       -7.20      5.28 o
  -3  -9   1        1.35        2.87      5.48 o
  -2  -9   1      273.00      231.29     14.57 o
  -1  -9   1       94.85       88.69      8.31 o
   0  -9   1       77.96       72.75      9.06 o
   1  -9   1        1.85        3.48      3.80 o
   2  -9   1        1.93        8.01      3.49 o
   3  -9   1       78.74       86.25      9.14 o
   4  -9   1      435.03      476.49     20.99 o
   5  -9   1       60.85       48.57     10.53 o
   6  -9   1        0.09       -1.31      9.51 o
   7  -9   1        3.44       -4.80      9.77 o
  -5  -8   1        8.06       15.73      8.70 o
  -4  -8   1       23.43       31.08      8.04 o
  -3  -8   1       18.26       25.24      6.73 o
  -2  -8   1       31.62       40.82      6.19 o
  -1  -8   1      101.21      102.39      8.07 o
   0  -8   1      145.02      131.09     11.87 o
   1  -8   1        6.25        6.97      3.39 o
   2  -8   1       16.78       15.05      3.70 o
   3  -8   1        0.16       -0.18      5.92 o
   4  -8   1        7.90        6.84      5.72 o
   5  -8   1        6.12        3.71      8.84 o
   6  -8   1        0.68       -2.93      8.30 o
   7  -8   1        3.13      -12.56      8.38 o
  -6  -7   1       35.43       46.14      9.51 o
  -5  -7   1        0.19        1.93      6.13 o
  -4  -7   1       73.65       82.82     16.65 o
  -3  -7   1        7.83        7.33      4.60 o
  -2  -7   1       86.96       82.70      7.31 o
  -1  -7   1       32.60       30.26      6.92 o
   0  -7   1      418.78      433.12      8.89 o
   1  -7   1       45.38       46.43      5.61 o
   2  -7   1        0.13       -1.74      2.14 o
   3  -7   1      707.33      739.26     18.22 o
   4  -7   1      160.05      155.37     15.22 o
   5  -7   1      196.08      198.27     13.58 o
   6  -7   1        1.27       -9.03      9.62 o
   7  -7   1       47.51       19.93     10.71 o
  -7  -6   1        0.80        1.70      7.13 o
  -6  -6   1        5.88        6.74      9.44 o
  -5  -6   1        1.18       -1.35      5.34 o
  -4  -6   1       34.48       28.71      4.20 o
  -3  -6   1        7.35        6.49      2.09 o
  -2  -6   1      491.30      504.91     13.67 o
  -1  -6   1      120.26      128.69      7.19 o
   0  -6   1       99.18       97.86      5.69 o
   1  -6   1      378.18      378.49     11.96 o
   2  -6   1      192.07      207.20      6.53 o
   3  -6   1      382.06      370.48     10.79 o
   4  -6   1        6.94        6.22      3.03 o
   5  -6   1      464.93      516.21     18.28 o
   6  -6   1       74.44       92.87     13.41 o
   7  -6   1       85.54       81.84     13.71 o
   8  -6   1       12.58        6.34      7.78 o
  -7  -5   1        4.70       19.00      7.93 o
  -6  -5   1       49.15       45.65      8.97 o
  -5  -5   1        0.43       -5.72      5.09 o
  -4  -5   1        3.26        0.64      3.09 o
  -3  -5   1       14.12       19.45      3.12 o
  -2  -5   1      232.65      245.48      9.50 o
  -1  -5   1        7.22        7.75      2.59 o
   0  -5   1     1680.05     1845.05     19.59 o
   1  -5   1      222.30      242.65      6.27 o
   2  -5   1       83.17       95.96      4.57 o
   3  -5   1      332.22      355.79      8.63 o
   4  -5   1        0.06        1.96      3.82 o
   5  -5   1       64.71       67.51      8.33 o
   6  -5   1      113.42       83.63     11.97 o
   7  -5   1       35.54       29.49     14.18 o
   8  -5   1        0.72        3.04     11.09 o
  -7  -4   1        3.63        6.70      6.59 o
  -6  -4   1       11.90        8.73      6.31 o
  -5  -4   1      120.50      106.33      9.10 o
  -4  -4   1       15.62        6.36      7.66 o
  -3  -4   1      293.69      317.18      9.60 o
  -2  -4   1        8.80        7.55      2.03 o
  -1  -4   1       27.75       21.43      3.51 o
   0  -4   1      374.91      388.70      6.25 o
   1  -4   1      925.16     1019.64     10.30 o
   2  -4   1       13.77       28.33      2.49 o
   3  -4   1       23.38       16.24      3.53 o
   4  -4   1       45.25       61.07      5.75 o
   5  -4   1      161.62      185.47     10.24 o
   6  -4   1       88.75       95.52     14.24 o
   7  -4   1       14.93        7.82      7.83 o
   8  -4   1       10.72       18.26      9.12 o
  -8  -3   1        5.61        7.69      8.06 o
  -7  -3   1       31.16       27.28      8.32 o
  -6  -3   1        0.90        2.73      6.08 o
  -5  -3   1      383.61      384.66     13.03 o
  -4  -3   1       16.46       12.69      3.57 o
  -3  -3   1      144.69      153.89      7.61 o
  -2  -3   1      264.83      262.59      6.35 o
  -1  -3   1        5.47        7.61      2.12 o
   0  -3   1      172.21      153.00      3.38 o
   1  -3   1        0.22        0.65      1.05 o
   2  -3   1       45.51       45.17      2.60 o
   3  -3   1      488.18      513.36     16.04 o
   4  -3   1       14.45       19.09      2.96 o
   5  -3   1        8.76       15.68      3.53 o
   6  -3   1      104.63      102.99      7.59 o
   7  -3   1       30.76       27.77      8.55 o
   8  -3   1       13.41        8.42     18.77 o
  -8  -2   1        0.77        6.24      7.96 o
  -7  -2   1        0.31       -9.60      6.40 o
  -6  -2   1      449.28      439.27     30.25 o
  -5  -2   1      317.72      304.08     12.34 o
  -4  -2   1       70.52       76.16      5.86 o
  -3  -2   1       71.04       54.94      4.20 o
  -2  -2   1      588.27      589.99      8.99 o
  -1  -2   1      545.02      536.87      6.66 o
   0  -2   1        1.05        2.83      1.05 o
   1  -2   1        3.71        6.15      1.09 o
   2  -2   1      132.81      133.45      4.13 o
   3  -2   1       64.61       67.25      3.46 o
   4  -2   1       19.49       13.17      2.87 o
   5  -2   1       13.35        9.42      3.33 o
   6  -2   1       13.29        4.90      5.01 o
   7  -2   1        0.72       -9.08      6.05 o
   8  -2   1        4.98      -12.98     11.92 o
  -8  -1   1       39.97       18.73     16.46 o
  -7  -1   1       21.71       25.53      8.84 o
  -6  -1   1      216.74      195.59     29.59 o
  -5  -1   1      376.54      357.68     10.85 o
  -4  -1   1      100.92       96.80      5.80 o
  -3  -1   1      799.48      782.35     12.72 o
  -2  -1   1      164.36      154.83      4.60 o
  -1  -1   1     1095.49     1018.00      9.98 o
   0  -1   1      332.44      267.84      3.16 o
   1  -1   1        1.91        0.47      0.89 o
   2  -1   1      541.13      523.96      7.23 o
   3  -1   1      121.24      122.44      4.63 o
   4  -1   1      364.65      364.08     13.76 o
   5  -1   1       84.62       80.29      6.11 o
   6  -1   1      270.53      263.20     18.31 o
   7  -1   1        3.31       -3.26      8.63 o
   8  -1   1        5.34        8.95      7.48 o
  -8   0   1       40.28       53.45     13.84 o
  -7   0   1       40.59       43.93     16.78 o
  -6   0   1       90.65       97.10      8.47 o
  -5   0   1        0.54        1.92      2.86 o
  -4   0   1        5.05        2.00      3.64 o
  -3   0   1      313.36      329.25      6.98 o
  -2   0   1      896.68      858.72     11.32 o
  -1   0   1        1.74        2.80      0.76 o
   1   0   1      131.07      137.23      2.55 o
   2   0   1      224.91      252.00      5.58 o
   3   0   1       61.94       49.95      3.41 o
   4   0   1      279.25      286.88      8.41 o
   5   0   1       69.53       72.74      6.01 o
   6   0   1      675.96      656.53     19.59 o
   7   0   1       42.55       37.77      8.23 o
   8   0   1        0.16       -4.73      7.75 o
  -8   1   1       16.11       18.45      8.94 o
  -7   1   1        3.56        8.38      7.48 o
  -6   1   1      218.33      215.52     11.82 o
  -5   1   1      186.92      207.86      8.39 o
  -4   1   1      685.41      677.95     11.76 o
  -3   1   1     2817.07     2885.61     28.88 o
  -2   1   1      220.73      202.86      5.33 o
  -1   1   1    13955.91    13052.19    101.97 o
   0   1   1     2218.93     2163.72     14.27 o
   1   1   1     8309.70     8096.58     59.64 o
   2   1   1     3791.94     3753.45     32.49 o
   3   1   1      621.08      574.39     10.07 o
   4   1   1      147.41      139.78      6.51 o
   5   1   1     1299.11     1292.88     23.33 o
   6   1   1       27.56       31.20      6.07 o
   7   1   1       95.99      102.21     11.47 o
   8   1   1        6.17       15.58      7.36 o
  -8   2   1       27.88       28.46      9.70 o
  -7   2   1        2.36       19.18      7.73 o
  -6   2   1      307.10      291.04     15.04 o
  -5   2   1       27.82       26.28      3.77 o
  -4   2   1        1.99       -1.35      2.19 o
  -3   2   1        5.98        2.75      2.27 o
  -2   2   1     1267.36     1164.80     14.45 o
  -1   2   1     1569.33     1573.51     13.89 o
   0   2   1      193.01      182.46      2.77 o
   1   2   1     2665.84     2439.10     20.72 o
   2   2   1       85.11       79.97      3.96 o
   3   2   1     1808.51     1876.20     30.49 o
   4   2   1      203.06      219.59      9.89 o
   5   2   1      197.31      191.64      9.61 o
   6   2   1        5.94        6.48      5.69 o
   7   2   1       55.23       55.67      9.31 o
   8   2   1        7.48       12.41      7.25 o
  -8   3   1        3.81       -0.74      7.48 o
  -7   3   1        2.81        5.00      6.81 o
  -6   3   1      160.54      157.25     10.08 o
  -5   3   1        1.33        5.87      3.10 o
  -4   3   1      158.00      159.15      7.42 o
  -3   3   1       73.38       75.89      4.67 o
  -2   3   1      327.52      343.77      5.55 o
  -1   3   1      465.84      469.52      6.17 o
   0   3   1      117.80      104.05      2.72 o
   1   3   1      378.86      391.93      7.80 o
   2   3   1      763.97      825.06     15.18 o
   3   3   1        4.06        9.01      3.54 o
   4   3   1       50.96       58.07      6.86 o
   5   3   1       33.36       22.58      7.25 o
   6   3   1      109.16      124.15     11.77 o
   7   3   1       53.83       51.23      9.17 o
  -8   4   1       40.00       43.06     10.98 o
  -7   4   1       77.10       97.26     34.56 o
  -6   4   1       44.13       25.12     12.84 o
  -5   4   1      162.33      202.13      9.57 o
  -4   4   1       51.09       44.18      4.45 o
  -3   4   1      116.18      122.60      5.48 o
  -2   4   1       67.39       92.48      3.78 o
  -1   4   1        0.05        0.36      1.14 o
   0   4   1        1.00        2.31      1.10 o
   1   4   1      559.81      583.41      9.68 o
   2   4   1     1092.60     1154.79     19.93 o
   3   4   1        1.12        3.57      2.64 o
   4   4   1       84.23       81.39      6.50 o
   5   4   1       70.56       88.09     13.72 o
   6   4   1       34.69       43.45      8.13 o
   7   4   1       29.59       37.08     12.05 o
  -8   5   1       27.33       27.77      9.73 o
  -7   5   1      222.06      201.81     24.88 o
  -6   5   1        9.49       -1.37      9.47 o
  -5   5   1      236.67      256.20     14.17 o
  -4   5   1       44.66       42.93      5.04 o
  -3   5   1       17.90       16.26      2.56 o
  -2   5   1      250.20      261.09      6.63 o
  -1   5   1       11.73       10.97      1.94 o
   0   5   1     1115.39     1116.12     15.70 o
   1   5   1       51.46       48.50      4.74 o
   2   5   1      247.84      223.75     12.92 o
   3   5   1        1.22       -1.51      2.45 o
   4   5   1       18.14       19.84      7.31 o
   5   5   1        5.15        4.13      5.37 o
   6   5   1       19.48       34.33      8.13 o
   7   5   1        1.60        3.57      6.40 o
  -8   6   1       39.41       43.74     10.99 o
  -7   6   1        0.06       12.49     10.89 o
  -6   6   1        2.99       -2.88      9.57 o
  -5   6   1       38.48       32.48      8.64 o
  -4   6   1       33.28       27.71      4.58 o
  -3   6   1       91.61       86.52      6.68 o
  -2   6   1      237.77      241.83      7.02 o
  -1   6   1      498.38      541.37      8.80 o
   0   6   1        0.61       -0.36      1.94 o
   1   6   1      562.28      525.08     11.76 o
   2   6   1       56.63       46.73      5.74 o
   3   6   1       31.87       34.86      6.64 o
   4   6   1        3.56        1.37      4.85 o
   5   6   1       48.45       34.10      7.72 o
   6   6   1        4.82        0.52      5.73 o
  -8   7   1        7.27       26.60     14.53 o
  -7   7   1        2.41       -5.23      8.96 o
  -6   7   1       44.61       43.74     10.97 o
  -5   7   1       62.67       68.57     10.98 o
  -4   7   1     1726.46     1700.10     49.55 o
  -3   7   1        6.85        1.35      3.54 o
  -2   7   1       80.16       69.83      6.29 o
  -1   7   1      738.41      755.74     13.84 o
   0   7   1        1.11       -2.19      2.33 o
   1   7   1      389.93      373.20     12.53 o
   2   7   1       15.31        8.09      4.04 o
   3   7   1       85.62       90.22     13.47 o
   4   7   1       62.47       56.50      9.90 o
   5   7   1       42.01       51.99      9.08 o
   6   7   1       26.26       31.65      8.61 o
  -7   8   1       11.68        3.49      9.12 o
  -6   8   1       48.27       52.39     11.52 o
  -5   8   1       24.48       19.31     10.40 o
  -4   8   1       29.36       30.15      4.73 o
  -3   8   1       23.15       39.61      5.92 o
  -2   8   1      149.74      147.51      6.21 o
  -1   8   1      170.83      178.33      6.24 o
   0   8   1        7.71        7.01      3.08 o
   1   8   1      633.31      635.86     16.84 o
   2   8   1      362.21      373.49     15.72 o
   3   8   1      171.38      148.31     12.25 o
   4   8   1        4.49        8.37      5.63 o
   5   8   1       15.33        5.68      6.58 o
  -7   9   1       49.28       57.29     12.89 o
  -6   9   1        0.07        5.57      8.62 o
  -5   9   1        0.05       -9.35      6.58 o
  -4   9   1      125.31      122.74     11.83 o
  -3   9   1       25.17       30.68      5.20 o
  -2   9   1       69.63       81.89      6.95 o
  -1   9   1        8.46        5.42      3.16 o
   0   9   1       34.26       35.45      6.94 o
   1   9   1       80.37       92.03      9.86 o
   2   9   1       94.41      109.44     11.34 o
   3   9   1       35.21       36.29      7.89 o
   4   9   1        5.69        7.28      6.31 o
   5   9   1       28.68       29.84      8.14 o
  -6  10   1       14.15       21.78     13.59 o
  -5  10   1        2.44       15.32     13.00 o
  -4  10   1        0.03        0.21      6.66 o
  -3  10   1        7.71       13.15      7.88 o
  -2  10   1       16.88       19.39      5.24 o
  -1  10   1       11.32       18.39      6.12 o
   0  10   1      176.62      190.54     19.23 o
   1  10   1       55.42       57.48      8.89 o
   2  10   1        7.07        2.67      5.41 o
   3  10   1        0.14        4.68      5.91 o
   4  10   1       10.58       13.03      9.16 o
  -6  11   1        1.61        3.76     12.38 o
  -5  11   1        5.06        5.50     16.84 o
  -4  11   1        0.29        7.17      7.27 o
  -3  11   1        3.02        1.84     10.32 o
  -2  11   1       16.72        8.15      5.45 o
  -1  11   1        0.00        0.50      5.14 o
   0  11   1       33.06       29.10      9.40 o
   1  11   1        6.85        7.59      5.98 o
   2  11   1       38.29       38.50      8.51 o
   3  11   1        0.07        0.78      6.35 o
  -4  12   1        1.30      -10.03     11.19 o
  -3  12   1       16.00       32.93     15.34 o
  -2  12   1       20.08       13.84      7.12 o
  -1  12   1        0.61        6.82      6.05 o
   0  12   1        6.46        2.12      9.04 o
   1  12   1        0.43        1.92      5.70 o
  -2  13   1        0.53      -10.58     11.06 o
  -1  13   1       11.06       10.90      7.44 o
   1 -13   2       12.06       14.32      9.38 o
   2 -13   2        0.39       11.87     13.04 o
  -2 -12   2        1.21        2.35      6.52 o
  -1 -12   2       41.73       66.65     15.50 o
   0 -12   2       10.83        1.67      5.87 o
   1 -12   2        1.06       13.69      8.37 o
   2 -12   2        0.16       -9.28      6.88 o
   3 -12   2        0.88        0.13     10.86 o
   4 -12   2        0.52        3.91     13.33 o
  -3 -11   2        2.86        8.96      6.87 o
  -2 -11   2        0.94       -0.32      5.63 o
  -1 -11   2       84.46       94.37     10.80 o
   0 -11   2        5.21        2.07      5.55 o
   1 -11   2        8.28       22.99      6.46 o
   2 -11   2        8.53        1.12      7.31 o
   3 -11   2        1.50       12.60      8.28 o
   4 -11   2        6.67        4.57      8.67 o
   5 -11   2       19.75       15.84      9.51 o
  -4 -10   2        6.49       22.84      7.41 o
  -3 -10   2      142.12      173.69     18.34 o
  -2 -10   2       10.50        9.09      6.07 o
  -1 -10   2       32.59       17.09      7.94 o
   0 -10   2       71.24       63.63      8.18 o
   1 -10   2        2.60        6.95      4.18 o
   2 -10   2        4.89        5.81      4.01 o
   3 -10   2       47.79       42.12      9.43 o
   4 -10   2        3.78       -0.44      7.23 o
   5 -10   2        0.37        8.74      8.72 o
   6 -10   2        3.61        4.37      9.00 o
  -5  -9   2        9.35        9.08      7.04 o
  -4  -9   2       21.58       17.77      7.14 o
  -3  -9   2        5.62        8.49      6.63 o
  -2  -9   2       29.75       20.89      6.44 o
  -1  -9   2        4.80        9.82      4.40 o
   0  -9   2        6.06        8.82      4.19 o
   1  -9   2       15.79       17.08      4.40 o
   2  -9   2        0.78        1.14      3.31 o
   3  -9   2       26.27       31.38      6.92 o
   4  -9   2      117.36       99.83     10.20 o
   5  -9   2        2.94        3.32     11.77 o
   6  -9   2        0.01      -12.78     18.70 o
   7  -9   2        0.29       -7.34      9.51 o
  -6  -8   2        8.53       22.39      8.23 o
  -5  -8   2       29.21       25.32      8.11 o
  -4  -8   2        0.39        2.81      6.26 o
  -3  -8   2       29.60       28.45      6.88 o
  -2  -8   2       91.27      100.54     12.85 o
  -1  -8   2       20.02       24.30      5.01 o
   0  -8   2      519.88      532.73     14.33 o
   1  -8   2       60.80       74.63      5.86 o
   2  -8   2        6.75       14.74      3.44 o
   3  -8   2      371.11      373.40     21.34 o
   4  -8   2       51.21       44.17      7.76 o
   5  -8   2       17.45       11.36      8.56 o
   6  -8   2        0.36        2.27      8.31 o
   7  -8   2        0.22        3.56      9.76 o
  -6  -7   2        1.51        1.63      6.56 o
  -5  -7   2       13.60       14.24      7.07 o
  -4  -7   2        0.31        5.49      5.64 o
  -3  -7   2        3.34       -1.28      5.76 o
  -2  -7   2      157.30      167.16      9.89 o
  -1  -7   2       48.01       54.64      5.78 o
   0  -7   2        1.92        2.88      3.00 o
   1  -7   2       84.10       86.51      5.56 o
   2  -7   2       49.29       55.56      4.10 o
   3  -7   2        0.04        0.58      2.65 o
   4  -7   2        2.67        7.55      5.57 o
   5  -7   2        2.28        4.56      6.03 o
   6  -7   2        0.75       -3.46      7.79 o
   7  -7   2       19.93        9.75     10.47 o
  -7  -6   2        6.74        6.70      7.60 o
  -6  -6   2        4.20        0.77      6.24 o
  -5  -6   2        4.21        3.78      6.05 o
  -4  -6   2       23.02       19.75      4.23 o
  -3  -6   2       88.92       76.33      9.70 o
  -2  -6   2       34.21       30.35      5.35 o
  -1  -6   2      154.56      148.13      8.08 o
   0  -6   2       81.17       90.56      6.07 o
   1  -6   2      302.45      308.64     11.48 o
   2  -6   2      218.00      238.63      9.89 o
   3  -6   2      176.11      183.08      5.77 o
   4  -6   2      200.90      204.73      8.35 o
   5  -6   2      115.61      108.07     10.63 o
   6  -6   2      186.82      193.40     14.36 o
   7  -6   2        2.07        9.19     12.31 o
   8  -6   2        9.18        6.00      8.18 o
  -7  -5   2       15.66       14.00      9.19 o
  -6  -5   2        0.09       -4.30      4.95 o
  -5  -5   2        3.49       -0.23      4.01 o
  -4  -5   2        1.76       -0.20      2.59 o
  -3  -5   2       86.21       86.15      5.38 o
  -2  -5   2        8.21        9.16      3.54 o
  -1  -5   2      177.65      163.21      6.04 o
   0  -5   2      319.96      340.37      7.95 o
   1  -5   2      797.43      837.34     11.91 o
   2  -5   2        4.94        8.69      2.58 o
   3  -5   2      495.19      519.53     14.65 o
   4  -5   2      255.08      251.65     11.43 o
   5  -5   2       39.84       42.13      7.95 o
   6  -5   2      327.17      321.90     17.46 o
   7  -5   2        4.77       -7.86     13.00 o
   8  -5   2       22.88       14.71     15.58 o
  -7  -4   2       51.69       44.81      8.87 o
  -6  -4   2       15.79       22.00      6.02 o
  -5  -4   2       70.54       72.05      8.13 o
  -4  -4   2       77.51       86.95      6.04 o
  -3  -4   2      536.32      526.93     11.88 o
  -2  -4   2      916.95      934.18     15.00 o
  -1  -4   2       69.30       70.12      3.23 o
   0  -4   2      109.03      127.47      4.36 o
   1  -4   2      108.53      111.38      3.66 o
   2  -4   2        4.19        2.03      2.02 o
   3  -4   2      468.95      480.59     10.57 o
   4  -4   2      194.41      202.75      8.86 o
   5  -4   2      103.11       94.14      8.98 o
   6  -4   2       56.07       70.91     11.11 o
   7  -4   2        7.93       -2.87      5.98 o
   8  -4   2        3.48       -2.13      7.72 o
  -8  -3   2        3.25       -8.67      5.78 o
  -7  -3   2       33.70       37.35      9.64 o
  -6  -3   2        0.10       -1.95      6.34 o
  -5  -3   2      199.23      217.80     12.88 o
  -4  -3   2       25.43       30.00      5.05 o
  -3  -3   2      213.09      216.24      7.43 o
  -2  -3   2       30.02       31.11      2.66 o
  -1  -3   2       35.21       30.18      2.16 o
   0  -3   2     1001.25      983.77     10.10 o
   1  -3   2     1142.83     1089.20     11.10 o
   2  -3   2     1012.98     1044.80     13.21 o
   3  -3   2     1465.11     1638.76     21.65 o
   4  -3   2       13.04       11.17      3.00 o
   5  -3   2      166.68      177.56      8.18 o
   6  -3   2        8.03        7.01      4.60 o
   7  -3   2      106.52      109.03     19.58 o
   8  -3   2        1.48       -3.25      7.59 o
  -8  -2   2        0.70       -0.11      9.69 o
  -7  -2   2        1.86        4.22      6.90 o
  -6  -2   2      637.59      692.88     21.29 o
  -5  -2   2       28.79       17.66      9.24 o
  -4  -2   2       22.22       16.39      3.91 o
  -3  -2   2      118.65      123.04      5.23 o
  -2  -2   2       82.27       70.66      3.21 o
  -1  -2   2      151.71      140.23      3.86 o
   0  -2   2    20059.87    18779.86    138.10 o
   1  -2   2      346.09      343.79      5.01 o
   2  -2   2        9.07       15.08      1.64 o
   3  -2   2      205.64      205.66      6.18 o
   4  -2   2       52.08       44.32      4.92 o
   5  -2   2       12.65       16.16      3.39 o
   6  -2   2        2.06        1.51      4.07 o
   7  -2   2       24.79       20.66      7.36 o
   8  -2   2       46.05       54.89      9.78 o
  -8  -1   2        0.88       12.78      8.33 o
  -7  -1   2       15.10        4.57      7.95 o
  -6  -1   2        3.49        3.05      5.16 o
  -5  -1   2      292.49      308.41     13.21 o
  -4  -1   2       68.69       79.74      5.93 o
  -3  -1   2      159.35      159.60      7.09 o
  -2  -1   2      328.25      308.51      5.09 o
  -1  -1   2      290.62      276.08      3.60 o
   0  -1   2      647.97      582.06      6.21 o
   1  -1   2      259.17      260.89      3.47 o
   2  -1   2       72.24       74.15      2.97 o
   3  -1   2        0.63        5.47      1.91 o
   4  -1   2       41.20       37.43      3.49 o
   5  -1   2      164.92      186.90      7.70 o
   6  -1   2      135.04      122.80      8.35 o
   7  -1   2        0.27        2.19      5.67 o
   8  -1   2       17.95       14.60      7.21 o
  -8   0   2        8.43        5.67      8.37 o
  -7   0   2       37.18       33.24     11.67 o
  -6   0   2        4.80        6.36      5.22 o
  -5   0   2      113.02      111.88     12.19 o
  -4   0   2        6.86       10.79      2.90 o
  -3   0   2     1787.31     1780.02     19.83 o
  -2   0   2       96.09       95.71      3.13 o
  -1   0   2     5998.62     5620.48     35.92 o
   0   0   2      785.64      732.38      8.75 o
   1   0   2      208.33      203.48      4.23 o
   2   0   2       67.38       60.12      2.81 o
   3   0   2       84.06       87.57      4.26 o
   4   0   2      223.49      231.34      8.12 o
   5   0   2       67.20       63.25      5.39 o
   6   0   2       66.40       74.46      9.58 o
   7   0   2       13.53       14.91      8.87 o
   8   0   2       10.68       12.41      7.21 o
  -8   1   2        7.24       12.02      8.93 o
  -7   1   2        1.98       -1.67      8.14 o
  -6   1   2       51.03       63.07      8.14 o
  -5   1   2      153.11      131.17      8.34 o
  -4   1   2      116.31      119.35      6.16 o
  -3   1   2      303.78      314.20      8.46 o
  -2   1   2        1.63       -0.16      1.34 o
  -1   1   2      486.15      475.40      4.85 o
   0   1   2      314.83      311.99      3.19 o
   1   1   2    11737.05    11273.67     78.96 o
   2   1   2      401.16      377.06      6.58 o
   3   1   2      260.98      276.26      6.96 o
   4   1   2      339.79      327.82     10.32 o
   5   1   2     1229.21     1217.50     20.93 o
   6   1   2        8.84       10.55      5.27 o
   7   1   2        4.36        4.88      5.75 o
   8   1   2       37.09       32.66     11.03 o
  -8   2   2        2.14        3.88      8.39 o
  -7   2   2       29.22       28.87      8.62 o
  -6   2   2       23.39       35.49      6.95 o
  -5   2   2        4.72        0.39      2.56 o
  -4   2   2     2585.29     2853.98     43.85 o
  -3   2   2       44.71       33.98      3.26 o
  -2   2   2     1367.94     1434.55     13.76 o
  -1   2   2      990.13      880.02      7.16 o
   0   2   2      906.29      871.10      7.47 o
   1   2   2     3596.24     3401.62     27.66 o
   2   2   2      358.62      389.00      7.50 o
   3   2   2      304.26      294.77      8.20 o
   4   2   2      288.35      284.92      8.87 o
   5   2   2        1.40        2.90      4.27 o
   6   2   2      151.14      148.37     10.64 o
   7   2   2        1.16       -1.95      5.75 o
  -8   3   2        0.31       -0.55     17.00 o
  -7   3   2       33.89       33.54      8.97 o
  -6   3   2       28.36       38.70      7.12 o
  -5   3   2      114.12       95.94      8.70 o
  -4   3   2      259.64      299.22      9.02 o
  -3   3   2       49.53       50.41      3.46 o
  -2   3   2      321.19      317.03      5.74 o
  -1   3   2     1175.59     1113.27      9.82 o
   0   3   2       17.37       17.70      1.66 o
   1   3   2      952.68      926.03     12.25 o
   2   3   2     1631.36     1656.96     19.70 o
   3   3   2      132.79      110.19     13.67 o
   4   3   2      118.78      128.22      7.52 o
   5   3   2       50.35       61.10      7.27 o
   6   3   2       35.46       34.28      7.97 o
   7   3   2       31.35       23.36      7.52 o
  -8   4   2        0.08       -1.49      7.54 o
  -7   4   2       62.82       42.57      9.82 o
  -6   4   2        1.33        3.43      6.23 o
  -5   4   2       75.01       45.53     11.46 o
  -4   4   2      240.43      258.72     15.83 o
  -3   4   2      173.93      167.54      7.06 o
  -2   4   2      311.71      330.50      6.62 o
  -1   4   2     1004.61     1016.83     11.00 o
   0   4   2        0.14       -0.12      1.37 o
   1   4   2       90.70       84.68      4.35 o
   2   4   2       48.06       42.32      4.16 o
   3   4   2        9.04        4.67      3.03 o
   4   4   2        2.21        6.18      3.49 o
   5   4   2       56.25       50.42      6.82 o
   6   4   2       23.43       26.56      7.07 o
   7   4   2       22.73       20.52      7.43 o
  -8   5   2        2.26       18.01      8.76 o
  -7   5   2       35.68        8.63     12.22 o
  -6   5   2       20.57       15.41     12.06 o
  -5   5   2       38.42       34.99      8.94 o
  -4   5   2      146.04      143.54     20.62 o
  -3   5   2       33.11       30.19      6.04 o
  -2   5   2      418.24      399.57      7.75 o
  -1   5   2        2.96        1.54      1.86 o
   0   5   2       58.03       56.12      2.95 o
   1   5   2       97.52      101.23      4.44 o
   2   5   2       12.05        7.69      2.98 o
   3   5   2        0.01        2.19      3.58 o
   4   5   2        4.85       13.07      5.81 o
   5   5   2        4.58        7.21      7.37 o
   6   5   2        6.25       -1.80      6.42 o
   7   5   2       33.85       53.59     10.02 o
  -8   6   2        0.23       -3.63      7.53 o
  -7   6   2       41.09       41.61     15.79 o
  -6   6   2       84.19       78.21     17.42 o
  -5   6   2      535.20      460.79     29.42 o
  -3   6   2       74.80       61.94      7.22 o
  -2   6   2       85.58       79.24      4.06 o
  -1   6   2      130.29      139.14      6.37 o
   0   6   2      228.03      210.96      6.14 o
   1   6   2       24.26       28.05      3.24 o
   2   6   2      131.43      148.31      6.22 o
   3   6   2       54.30       45.63      7.18 o
   4   6   2        4.06        1.01      4.86 o
   5   6   2        9.59       15.60      5.93 o
   6   6   2        0.77        3.45      6.94 o
  -8   7   2        1.76        3.92     12.49 o
  -7   7   2        6.51        8.41     12.07 o
  -6   7   2        0.02       -8.94      9.99 o
  -5   7   2       43.53       56.97     10.37 o
  -4   7   2      301.22      286.83     16.02 o
  -3   7   2       74.85       70.43      5.35 o
  -2   7   2       15.30       13.16      2.67 o
  -1   7   2       49.23       54.83      4.23 o
   0   7   2       53.80       59.05      4.09 o
   1   7   2       22.27       19.37      4.11 o
   2   7   2      267.32      288.80     15.26 o
   3   7   2        0.04       -1.74      4.76 o
   4   7   2       17.68        5.01      5.30 o
   5   7   2        6.45        9.33      6.62 o
   6   7   2        0.02       -0.59      5.84 o
  -7   8   2        0.23       -1.65      9.22 o
  -6   8   2       35.12       29.35     10.08 o
  -5   8   2      574.32      589.94     31.83 o
  -4   8   2      197.50      182.99      8.67 o
  -3   8   2      255.01      260.44      9.91 o
  -2   8   2      100.20      101.05      7.80 o
  -1   8   2      375.10      383.62      9.47 o
   0   8   2       87.13       91.18      5.64 o
   1   8   2      494.31      477.93     17.09 o
   2   8   2        0.69        1.69      4.64 o
   3   8   2       11.34       14.25      6.16 o
   4   8   2       29.94       29.45      7.75 o
   5   8   2        0.20       -4.71      5.46 o
  -7   9   2       19.61       23.58     15.01 o
  -6   9   2       87.10       76.93     11.94 o
  -5   9   2       52.25       66.28      9.08 o
  -4   9   2       38.38       42.41      6.73 o
  -3   9   2      295.27      301.53     14.69 o
  -2   9   2       20.09       13.29      4.12 o
  -1   9   2      273.32      277.78     10.59 o
   0   9   2       18.97       16.51      5.63 o
   1   9   2       29.38       40.39      7.15 o
   2   9   2      106.05       92.40     10.16 o
   3   9   2        8.03        8.78      6.21 o
   4   9   2       39.90       52.07     13.72 o
  -6  10   2        7.38       10.77      8.68 o
  -5  10   2        5.47       -0.89      6.67 o
  -4  10   2        1.13       -3.15      5.59 o
  -3  10   2       21.45       10.55      6.51 o
  -2  10   2       16.98       11.01      5.27 o
  -1  10   2        3.96        0.06      4.94 o
   0  10   2        7.24       15.89      6.03 o
   1  10   2        0.47        4.19      5.75 o
   2  10   2        3.70       10.80      9.24 o
   3  10   2       15.59        0.47      5.74 o
   4  10   2        5.54       18.26      7.25 o
  -5  11   2       15.12        9.67      8.26 o
  -4  11   2        4.44        7.30      7.21 o
  -3  11   2        0.02        2.87     10.46 o
  -2  11   2        0.21       -2.47      8.83 o
  -1  11   2       13.29       15.31      6.32 o
   0  11   2        1.06        0.93      8.20 o
   1  11   2       15.40       31.05      7.73 o
   2  11   2       18.57       15.24      6.87 o
  -4  12   2       10.57       27.25     13.92 o
  -3  12   2        0.58      -13.06     10.31 o
  -2  12   2        1.06        1.00      7.38 o
  -1  12   2        0.08        0.84      5.73 o
   0  12   2        1.49        5.66      6.23 o
   1  12   2        1.88       12.46      6.73 o
  -2 -12   3        4.36       15.49      7.18 o
  -1 -12   3        1.65        3.04      7.47 o
   0 -12   3       16.02       30.61     11.54 o
   1 -12   3        2.99        6.14      7.93 o
   2 -12   3        0.01        0.65      7.65 o
   3 -12   3        0.82       -1.77     11.66 o
   4 -12   3        1.55        9.84     13.02 o
  -3 -11   3        0.02        5.65      5.57 o
  -2 -11   3       97.92       96.88     11.38 o
  -1 -11   3        0.09       -0.69      6.09 o
   0 -11   3       20.03       23.47      7.00 o
   1 -11   3       12.53       15.21      8.16 o
   2 -11   3        4.93       10.89      6.49 o
   3 -11   3        2.43        0.36      7.78 o
   4 -11   3       62.26       62.45     19.80 o
   5 -11   3       11.97       15.29     10.23 o
  -4 -10   3        0.11        3.31      6.50 o
  -3 -10   3        1.27        1.89      5.45 o
  -2 -10   3       30.05       33.41      7.34 o
  -1 -10   3        2.85        4.16      4.71 o
   0 -10   3       95.15      109.54      8.90 o
   1 -10   3       20.55       15.25      4.68 o
   2 -10   3        9.72       11.60      5.30 o
   3 -10   3       12.17        9.84      6.16 o
   4 -10   3       40.51       45.49     10.75 o
   5 -10   3        0.00        5.54      8.28 o
   6 -10   3        0.05        6.76      9.42 o
  -5  -9   3       20.37       33.62     11.20 o
  -4  -9   3       30.06       37.61      8.08 o
  -3  -9   3       90.03       89.18     16.26 o
  -2  -9   3       72.47       77.71      8.04 o
  -1  -9   3        1.07        5.34      4.16 o
   0  -9   3       27.03       30.52      5.29 o
   1  -9   3       10.96       -0.02      3.74 o
   2  -9   3      233.18      241.94      9.00 o
   3  -9   3       78.68       74.16     14.78 o
   4  -9   3      137.58      161.48     12.96 o
   5  -9   3        0.97       -9.78      6.52 o
   6  -9   3        7.36        4.81      9.09 o
  -6  -8   3        0.11        5.24      7.13 o
  -5  -8   3       11.24       16.54      7.27 o
  -4  -8   3        0.06       -0.45      5.20 o
  -3  -8   3       10.85        6.94      4.65 o
  -2  -8   3        0.26        2.41      4.26 o
  -1  -8   3      157.14      159.92      9.73 o
   0  -8   3        2.12        4.40      3.42 o
   1  -8   3      201.47      207.48      8.38 o
   2  -8   3        3.32        0.87      2.59 o
   3  -8   3       41.49       36.79      7.39 o
   4  -8   3      125.65       89.69      9.68 o
   5  -8   3        0.06       -7.52      5.01 o
   6  -8   3       27.28       17.55     10.07 o
   7  -8   3        1.36      -13.21      8.80 o
  -6  -7   3       27.02       47.48      9.81 o
  -5  -7   3       11.49       14.77      7.10 o
  -4  -7   3       12.12       13.83      5.44 o
  -3  -7   3        1.35        4.05      4.66 o
  -2  -7   3        8.38       11.19      4.55 o
  -1  -7   3      209.82      199.49      6.85 o
   0  -7   3      487.42      478.53     12.55 o
   1  -7   3      502.23      474.65     10.73 o
   2  -7   3        0.81       -2.58      4.32 o
   3  -7   3       41.90       51.82      7.50 o
   4  -7   3      202.28      181.77      8.99 o
   5  -7   3        1.78        0.97      5.96 o
   6  -7   3        0.25      -10.73      7.15 o
   7  -7   3        3.35        0.58      9.10 o
  -7  -6   3        0.27       -1.73      7.32 o
  -6  -6   3        5.53        8.99      7.03 o
  -5  -6   3       80.65       83.15     10.42 o
  -4  -6   3        2.35        3.98      3.72 o
  -3  -6   3       35.60       35.39      5.88 o
  -2  -6   3        1.70        1.27      3.51 o
  -1  -6   3       56.32       61.84      5.39 o
   0  -6   3        6.66       11.74      2.95 o
   1  -6   3      123.52      118.33      5.76 o
   2  -6   3       53.51       50.02      9.20 o
   3  -6   3      108.47      107.47      6.33 o
   4  -6   3        1.51        4.55      4.01 o
   5  -6   3        7.78       14.07      6.39 o
   6  -6   3        5.84        9.94      6.78 o
   7  -6   3        0.09       -8.08      8.25 o
  -7  -5   3        0.12       -4.22      6.65 o
  -6  -5   3        0.70       -4.30      5.48 o
  -5  -5   3       70.55       73.01      6.82 o
  -4  -5   3       19.85       19.17      4.18 o
  -3  -5   3       60.01       62.09      5.04 o
  -2  -5   3        9.20        8.49      3.85 o
  -1  -5   3        2.22        0.31      1.83 o
   0  -5   3       60.22       64.30      3.94 o
   1  -5   3      250.31      289.95      6.39 o
   2  -5   3       94.95       94.16      7.19 o
   3  -5   3       24.36       28.00      3.88 o
   4  -5   3       15.66       19.74      2.54 o
   5  -5   3       17.59       30.39      5.32 o
   6  -5   3      103.92       92.60     10.70 o
   7  -5   3        2.02        0.69      8.15 o
   8  -5   3        3.14        0.87      7.37 o
  -7  -4   3        0.74        7.32      6.25 o
  -6  -4   3       59.72       50.02      7.75 o
  -5  -4   3       99.25      112.53      8.26 o
  -4  -4   3        2.10        1.16      2.76 o
  -3  -4   3        1.93        2.52      2.32 o
  -2  -4   3      261.93      270.32      9.64 o
  -1  -4   3        1.49        2.94      1.80 o
   0  -4   3        5.16        2.71      1.98 o
   1  -4   3      330.70      332.86      5.99 o
   2  -4   3      161.14      167.38     10.06 o
   3  -4   3       30.82       32.09      3.77 o
   4  -4   3      287.16      324.78      9.35 o
   5  -4   3       48.55       41.20      6.16 o
   6  -4   3       32.52       35.60      6.30 o
   7  -4   3        9.50       19.72      7.97 o
   8  -4   3        5.13        3.81      7.60 o
  -8  -3   3        1.75       -8.76      5.84 o
  -7  -3   3      127.01      140.66     12.52 o
  -6  -3   3        0.22        1.76      4.99 o
  -5  -3   3      155.50      167.87     10.35 o
  -4  -3   3      298.85      282.64      9.01 o
  -3  -3   3       95.36       94.60      5.25 o
  -2  -3   3      346.01      309.30      6.43 o
  -1  -3   3       26.17       22.37      2.18 o
   0  -3   3     2307.43     2241.66     22.31 o
   1  -3   3      270.98      244.13      5.28 o
   2  -3   3      517.51      488.75      8.46 o
   3  -3   3      187.64      207.45      5.94 o
   4  -3   3       77.80       85.11      4.73 o
   5  -3   3       16.22       15.46      4.07 o
   6  -3   3      151.90      152.58     10.04 o
   7  -3   3        3.51       -0.10      5.53 o
   8  -3   3        8.84        6.18      8.63 o
  -8  -2   3        1.86       -1.31      6.31 o
  -7  -2   3        0.84       -7.71      5.14 o
  -6  -2   3       37.86       35.42      6.05 o
  -5  -2   3      126.42      134.23     14.84 o
  -4  -2   3       83.74       85.96      5.72 o
  -3  -2   3      168.15      175.10      6.16 o
  -2  -2   3      257.49      267.61      5.25 o
  -1  -2   3     1551.41     1521.91     14.48 o
   0  -2   3     8706.16     8641.84     67.72 o
   1  -2   3      162.27      155.43      3.35 o
   2  -2   3      201.74      205.30      4.46 o
   3  -2   3       32.58       29.33      2.61 o
   4  -2   3        0.03       -2.87      2.15 o
   5  -2   3       56.55       58.12      5.18 o
   6  -2   3      165.88      157.31     11.01 o
   7  -2   3       29.53       23.59      6.73 o
   8  -2   3        0.24       -2.71      7.09 o
  -8  -1   3        0.01       -0.82      6.63 o
  -7  -1   3      107.27      111.17     10.99 o
  -6  -1   3       70.24       68.01      9.87 o
  -5  -1   3        5.74        0.93      3.09 o
  -4  -1   3      316.95      325.93      9.23 o
  -3  -1   3       86.25      100.93      4.30 o
  -2  -1   3       44.17       48.99      2.31 o
  -1  -1   3    22658.29    21561.07    137.96 o
   0  -1   3      286.95      286.64      5.02 o
   1  -1   3      906.06      870.43      8.29 o
   2  -1   3        9.57       13.23      1.64 o
   3  -1   3       99.77       86.40      3.86 o
   4  -1   3        7.82       11.06      2.66 o
   5  -1   3      371.23      386.35     10.51 o
   6  -1   3        0.61       -3.48      3.88 o
   7  -1   3        0.32       -4.24      4.84 o
   8  -1   3        8.23        8.53     10.82 o
  -8   0   3        1.09       -4.06      7.49 o
  -7   0   3        2.56        6.73      7.13 o
  -6   0   3      151.98      149.84     22.94 o
  -5   0   3       87.99       83.72      6.13 o
  -4   0   3      205.81      176.46      6.87 o
  -3   0   3      591.25      576.94     10.05 o
  -2   0   3      172.91      187.80      3.89 o
  -1   0   3      137.81      154.20      2.94 o
   0   0   3     1827.74     1885.45     20.19 o
   1   0   3     1330.14     1249.46     10.39 o
   2   0   3      355.09      337.09      5.31 o
   3   0   3      207.28      215.55      5.45 o
   4   0   3       35.11       28.04      3.71 o
   5   0   3       25.71       26.65      4.54 o
   6   0   3        3.04        0.53      4.02 o
   7   0   3        2.83        4.08      5.91 o
   8   0   3        1.21        5.15      7.18 o
  -8   1   3        7.41        5.31      8.29 o
  -7   1   3       38.68       46.63     10.17 o
  -6   1   3       16.32       16.99      5.99 o
  -5   1   3       71.27       76.17      5.89 o
  -4   1   3      303.02      305.24      9.63 o
  -3   1   3       31.83       27.34      2.78 o
  -2   1   3       19.66       21.37      1.98 o
  -1   1   3      154.63      154.21      2.84 o
   0   1   3        8.45        6.66      1.25 o
   1   1   3     2209.52     2282.28     17.36 o
   2   1   3     1285.32     1310.97     14.55 o
   3   1   3        7.80        6.10      2.06 o
   4   1   3       31.46       34.53      3.82 o
   5   1   3       23.24       20.82      5.01 o
   6   1   3       41.43       48.89      6.51 o
   7   1   3       45.92       49.65     12.34 o
  -8   2   3       17.08        7.97      8.44 o
  -7   2   3       54.82       68.66     10.62 o
  -6   2   3        4.00        2.37      5.12 o
  -5   2   3       55.98       55.67      5.25 o
  -4   2   3        1.41        0.95      2.59 o
  -3   2   3      233.06      238.79      6.34 o
  -2   2   3      103.50      136.36      4.22 o
  -1   2   3       33.97       33.72      1.53 o
   0   2   3     2809.27     2740.60     18.66 o
   1   2   3      749.79      775.01      8.95 o
   2   2   3     3905.44     4211.27     39.98 o
   3   2   3       85.78       94.35      5.61 o
   4   2   3       45.44       51.62      4.66 o
   5   2   3       75.43       66.66      9.68 o
   6   2   3       20.87       32.01      6.65 o
   7   2   3      104.23      117.00     11.13 o
  -8   3   3        0.79       -9.03      6.29 o
  -7   3   3      113.44      104.56     12.99 o
  -6   3   3       86.71       83.11      8.92 o
  -5   3   3      140.42      154.02      7.73 o
  -4   3   3        0.12       -1.71      2.41 o
  -3   3   3      107.55      108.12      4.99 o
  -2   3   3      134.69      158.56      4.94 o
  -1   3   3      128.95      118.87      3.03 o
   0   3   3      486.21      454.72      6.75 o
   1   3   3      430.99      476.95      8.24 o
   2   3   3     1407.89     1292.71     17.82 o
   3   3   3       70.56       70.30      5.38 o
   4   3   3       36.44       48.92      5.29 o
   5   3   3        0.81       -5.36      3.91 o
   6   3   3       17.49       14.21      6.40 o
   7   3   3       15.66        1.74     16.95 o
  -8   4   3        4.39       11.76      9.74 o
  -7   4   3        9.14       -1.93      6.40 o
  -6   4   3      119.19      120.41     13.34 o
  -5   4   3       83.81       85.51      5.97 o
  -4   4   3       40.49       36.32      4.15 o
  -3   4   3      230.61      246.46     10.17 o
  -2   4   3       24.34       23.51      3.89 o
  -1   4   3     1208.96     1316.79     13.17 o
   0   4   3        2.21        1.44      1.34 o
   1   4   3       76.51       86.58      4.49 o
   2   4   3        7.28        9.19      2.88 o
   3   4   3       57.19       62.74      5.93 o
   4   4   3      152.99      134.69     10.78 o
   5   4   3        8.47        3.41      4.48 o
   6   4   3       56.50       61.03     10.48 o
   7   4   3        9.02       14.30      8.57 o
  -8   5   3        0.65       -0.65      7.59 o
  -7   5   3        0.73        0.09     10.68 o
  -6   5   3       23.94       13.95      7.70 o
  -5   5   3        7.89        7.63      4.81 o
  -4   5   3       46.61       57.51      5.35 o
  -3   5   3      143.52      144.37      6.72 o
  -2   5   3      343.33      383.53      7.14 o
  -1   5   3      547.60      578.29      9.84 o
   0   5   3      233.83      234.84      6.34 o
   1   5   3       18.72       19.81      2.73 o
   2   5   3        9.64        2.37      3.35 o
   3   5   3       31.51       42.03      5.03 o
   4   5   3       37.69       28.55      6.75 o
   5   5   3       38.44       35.83      7.56 o
   6   5   3       76.52       88.72     14.32 o
  -8   6   3        0.17       -0.64     13.03 o
  -7   6   3        9.13        2.60     12.67 o
  -6   6   3       32.87       46.14     14.26 o
  -5   6   3       17.10       13.03      8.94 o
  -4   6   3      107.39      108.42      8.15 o
  -3   6   3      120.03      112.74      5.65 o
  -2   6   3      111.22      110.96      5.82 o
  -1   6   3       16.10        9.64      2.55 o
   0   6   3        2.25        4.03      2.27 o
   1   6   3      459.19      476.11     11.07 o
   2   6   3      201.84      188.11      9.13 o
   3   6   3       66.51       66.00      8.41 o
   4   6   3        2.87       -1.94      4.89 o
   5   6   3        1.80        8.91      6.08 o
   6   6   3       12.18       11.23      7.94 o
  -8   7   3        0.06       -8.02     12.66 o
  -7   7   3       34.04       32.91     14.72 o
  -6   7   3       45.46       62.61     11.16 o
  -5   7   3       46.09       53.45      9.87 o
  -4   7   3      320.96      310.85     10.81 o
  -3   7   3        5.91        5.58      2.85 o
  -2   7   3       74.97       80.02      5.52 o
  -1   7   3        8.48        9.19      2.73 o
   0   7   3        5.59        6.96      3.27 o
   1   7   3      171.80      173.45      9.18 o
   2   7   3       83.69       85.33      9.18 o
   3   7   3       36.66       41.11      7.41 o
   4   7   3        5.91       -0.82      4.82 o
   5   7   3       22.91       13.27      6.62 o
  -7   8   3        4.35        7.33      7.76 o
  -6   8   3       18.43        7.72      6.87 o
  -5   8   3       89.34       79.63     13.90 o
  -4   8   3        5.04        2.58      3.93 o
  -3   8   3       29.96       26.10      5.56 o
  -2   8   3      115.22      110.63      8.13 o
  -1   8   3        4.64        1.60      4.19 o
   0   8   3      195.51      212.81     19.50 o
   1   8   3      511.90      496.30     17.62 o
   2   8   3        6.08        9.09      5.40 o
   3   8   3       14.61       11.28      5.73 o
   4   8   3        4.61        1.39      4.92 o
   5   8   3        5.08       -0.04      7.41 o
  -7   9   3        0.02        1.45      7.76 o
  -6   9   3        0.02        5.11      7.06 o
  -5   9   3       29.12       20.13      8.00 o
  -4   9   3        5.54        6.47      8.09 o
  -3   9   3      204.52      182.91     12.68 o
  -2   9   3        0.61       -0.54      3.66 o
  -1   9   3       29.34       21.71      6.03 o
   0   9   3      316.84      305.25     34.18 o
   1   9   3       33.54       26.79      6.80 o
   2   9   3      219.44      227.53     15.30 o
   3   9   3       10.24       10.23      6.24 o
   4   9   3       11.87       11.70      7.00 o
  -6  10   3        3.17        0.78      7.57 o
  -5  10   3       26.40       37.43     13.15 o
  -4  10   3        4.24        9.52      6.31 o
  -3  10   3      194.09      180.68     17.57 o
  -2  10   3      268.20      266.32     15.52 o
  -1  10   3      125.24      113.44     10.11 o
   0  10   3       36.66       34.17      7.37 o
   1  10   3        1.80        8.44      6.06 o
   2  10   3       35.84       37.32      8.34 o
   3  10   3        0.00       -5.19      5.44 o
  -5  11   3       13.97       15.92     12.30 o
  -4  11   3        0.40       -4.44     16.55 o
  -3  11   3       33.46       27.86     12.35 o
  -2  11   3       11.22        7.68     10.18 o
  -1  11   3        8.56        9.19      6.09 o
   0  11   3        1.69       -0.25      5.30 o
   1  11   3       11.45       14.36      6.67 o
   2  11   3        5.97       16.48      7.06 o
  -4  12   3        0.47        8.20     13.39 o
  -3  12   3       15.77        7.06     12.67 o
  -2  12   3        1.74       -0.09      6.57 o
  -1  12   3        0.05      -12.71     11.75 o
   0  12   3       12.16       18.16      7.41 o
   1  12   3        6.14       11.47      7.23 o
  -1 -12   4        1.72       12.78      8.45 o
   0 -12   4        6.54        8.04      8.17 o
   1 -12   4        0.36        2.57      6.71 o
   2 -12   4        1.43        9.90     11.41 o
   3 -12   4        0.48        5.60     12.96 o
  -3 -11   4       12.17       21.76      7.28 o
  -2 -11   4        0.07        6.83      5.82 o
  -1 -11   4       10.80       13.30      6.15 o
   0 -11   4        3.34        8.48      7.23 o
   1 -11   4        0.06        2.92      8.54 o
   2 -11   4        0.03        1.94      7.49 o
   3 -11   4       25.57       24.57      9.51 o
   4 -11   4       67.29       85.87     13.10 o
   5 -11   4        0.26       -9.67     13.00 o
  -4 -10   4       13.27        9.16      6.53 o
  -3 -10   4       61.99       66.87      9.61 o
  -2 -10   4       53.25       58.31      8.56 o
  -1 -10   4       82.07       84.20     11.14 o
   0 -10   4       19.11       20.53      6.75 o
   1 -10   4       11.47       17.42      6.13 o
   2 -10   4        0.00       -5.23      4.28 o
   3 -10   4      150.72      167.13     21.05 o
   4 -10   4        5.71        7.18      8.30 o
   5 -10   4        0.44        0.63      8.09 o
  -5  -9   4        8.45        8.95      7.36 o
  -4  -9   4       58.18       44.79      8.84 o
  -3  -9   4        3.67        4.81     15.35 o
  -2  -9   4      139.67      142.32     10.15 o
  -1  -9   4      232.05      218.77     11.82 o
   0  -9   4        0.48        2.31      3.82 o
   1  -9   4      190.98      176.33      9.37 o
   2  -9   4       26.37       23.58      6.69 o
   3  -9   4       32.88       40.31      7.50 o
   4  -9   4       25.94       14.99     12.91 o
   5  -9   4       11.60       12.59     10.97 o
   6  -9   4        0.03      -16.41     13.00 o
  -5  -8   4       11.90       16.36      7.62 o
  -4  -8   4       78.77       60.06     10.86 o
  -3  -8   4        7.85        9.68      5.18 o
  -2  -8   4      246.60      226.13     11.96 o
  -1  -8   4        1.12       -2.48      3.50 o
   0  -8   4        2.40        6.43      3.69 o
   1  -8   4      115.44      100.10      6.35 o
   2  -8   4        4.59        4.78      5.39 o
   3  -8   4      184.47      201.14     10.50 o
   4  -8   4       17.24        8.73      6.04 o
   5  -8   4       21.68       31.88      7.67 o
   6  -8   4       14.43       28.27     10.83 o
  -6  -7   4        1.29       -4.23      6.35 o
  -5  -7   4       16.92       19.78     12.46 o
  -4  -7   4       11.94       16.66      6.81 o
  -3  -7   4       26.51       32.55      5.99 o
  -2  -7   4      265.02      264.21     18.20 o
  -1  -7   4        0.08        2.44      2.41 o
   0  -7   4      260.52      242.33      9.79 o
   1  -7   4      121.90      130.44      6.49 o
   2  -7   4       24.05       12.57      5.40 o
   3  -7   4       53.29       54.98      5.62 o
   4  -7   4       76.69       81.44      9.93 o
   5  -7   4      205.27      213.20     14.43 o
   6  -7   4       77.32       77.64     13.38 o
   7  -7   4       22.06       16.22     17.90 o
  -7  -6   4       33.35       -0.31      7.82 o
  -6  -6   4        3.90       -4.20      6.43 o
  -5  -6   4       51.37       57.81      8.22 o
  -4  -6   4        0.01        2.94      4.61 o
  -3  -6   4      100.29      121.04      9.79 o
  -2  -6   4       49.11       44.31      4.58 o
  -1  -6   4      181.39      189.32     11.38 o
   0  -6   4      229.46      229.38      9.68 o
   1  -6   4      219.90      217.43      6.97 o
   2  -6   4      123.34      118.39      8.75 o
   3  -6   4        0.50        5.21      3.23 o
   4  -6   4        1.32       -5.16      3.59 o
   5  -6   4        8.29        2.11      5.75 o
   6  -6   4        8.92       21.58      7.59 o
   7  -6   4       12.47       11.86     17.62 o
  -7  -5   4       26.58       26.35     11.54 o
  -6  -5   4       26.20       22.09      5.90 o
  -5  -5   4      132.06      143.93      9.23 o
  -4  -5   4      107.06      113.49      7.51 o
  -3  -5   4       63.02       83.12     16.62 o
  -2  -5   4        0.65       -0.31      2.34 o
  -1  -5   4        0.46       -0.14      1.88 o
   0  -5   4      171.47      170.36      7.36 o
   1  -5   4       17.65       17.29      2.29 o
   2  -5   4       21.49       13.70      3.41 o
   3  -5   4      332.07      344.58     11.57 o
   4  -5   4        0.40       -3.62      3.43 o
   5  -5   4       14.55        9.41      5.77 o
   6  -5   4        0.47        6.36      6.57 o
   7  -5   4        9.23       -3.40      6.42 o
  -7  -4   4        2.19       -5.61      4.97 o
  -6  -4   4      215.93      213.54     13.66 o
  -5  -4   4       38.24       42.87      5.80 o
  -4  -4   4        6.29        7.29      3.92 o
  -3  -4   4      116.15      131.17      8.13 o
  -2  -4   4       31.57       17.54      3.27 o
  -1  -4   4      111.72      120.93      5.10 o
   0  -4   4      287.91      267.36      6.68 o
   1  -4   4       23.56       34.61      3.20 o
   2  -4   4        7.11        8.89      2.36 o
   3  -4   4        1.50        1.12      2.70 o
   4  -4   4        3.17        5.49      3.05 o
   5  -4   4       76.67       71.69      6.69 o
   6  -4   4        5.86        4.95      4.96 o
   7  -4   4       26.90       23.03      8.12 o
  -8  -3   4       14.87       12.18      9.21 o
  -7  -3   4       13.28       13.86      7.30 o
  -6  -3   4       98.34       95.33     13.51 o
  -5  -3   4        1.11       -3.60      3.23 o
  -4  -3   4       31.10       31.09      4.10 o
  -3  -3   4       58.20       59.53      5.45 o
  -2  -3   4        1.03       -2.42      1.61 o
  -1  -3   4      319.54      328.74      7.00 o
   0  -3   4       51.37       49.58      2.72 o
   1  -3   4      188.65      195.00      4.54 o
   2  -3   4       33.82       41.99      3.27 o
   3  -3   4       44.85       54.11      3.49 o
   4  -3   4       79.44       74.32      5.01 o
   5  -3   4      176.16      167.54      7.20 o
   6  -3   4       24.80       22.90      4.79 o
   7  -3   4       14.89       21.86      8.14 o
  -8  -2   4       47.49       50.81      9.30 o
  -7  -2   4       81.78       80.66      9.94 o
  -6  -2   4      368.61      400.51     14.30 o
  -5  -2   4        4.36        0.62      3.13 o
  -4  -2   4      403.46      403.88     10.11 o
  -3  -2   4        2.51       -0.42      1.91 o
  -2  -2   4      188.14      180.69      4.44 o
  -1  -2   4       54.56       61.65      2.71 o
   0  -2   4        5.60        2.46      1.01 o
   1  -2   4      144.04      134.72      4.62 o
   2  -2   4      160.33      158.23      3.94 o
   3  -2   4       34.11       29.70      2.93 o
   4  -2   4       19.66       18.20      3.18 o
   5  -2   4      218.97      215.24      8.32 o
   6  -2   4       19.35       22.97      6.43 o
   7  -2   4       48.17       54.85      8.09 o
  -8  -1   4       10.10        8.14      7.03 o
  -7  -1   4        0.15       -2.00      5.22 o
  -6  -1   4      152.05      128.33      9.33 o
  -5  -1   4        2.80        4.66      3.25 o
  -4  -1   4       57.61       49.00      4.05 o
  -3  -1   4       19.09       17.48      2.57 o
  -2  -1   4       61.22       66.35      2.59 o
  -1  -1   4     5678.40     5790.29     45.47 o
   0  -1   4      154.94      147.35      3.80 o
   1  -1   4       32.60       31.58      1.77 o
   2  -1   4       66.40       61.98      2.89 o
   3  -1   4        3.66        6.59      2.10 o
   4  -1   4       25.34       19.28      3.46 o
   5  -1   4     1224.28     1227.09     19.50 o
   6  -1   4       21.39       29.53      5.63 o
   7  -1   4       16.03       15.59      6.52 o
  -8   0   4        4.70        4.39      5.98 o
  -7   0   4       18.00       21.34      6.89 o
  -6   0   4       57.48       48.35      6.41 o
  -5   0   4       72.98       64.69      5.31 o
  -4   0   4     1235.31     1269.90     17.32 o
  -3   0   4        0.66        0.84      1.76 o
  -2   0   4       26.41       22.48      1.75 o
  -1   0   4      365.93      347.64      4.08 o
   0   0   4     3091.95     3014.42     31.20 o
   1   0   4      148.49      137.40      3.83 o
   2   0   4      133.58      121.80      4.15 o
   3   0   4      177.91      187.39      6.20 o
   4   0   4      295.74      286.32      8.56 o
   5   0   4        3.85        1.04      4.00 o
   6   0   4       36.89       41.63      6.03 o
   7   0   4        9.92       16.10      6.62 o
  -8   1   4        0.10        0.84     12.77 o
  -7   1   4       16.93       11.99      6.37 o
  -6   1   4        0.68        1.07      4.13 o
  -5   1   4      119.73      115.28      6.48 o
  -4   1   4        1.51       -3.57      2.38 o
  -3   1   4      806.61      772.51     11.33 o
  -2   1   4       11.18       14.08      1.60 o
  -1   1   4      398.35      364.84      4.97 o
   0   1   4      295.16      313.57      4.04 o
   1   1   4       46.96       48.33      2.19 o
   2   1   4     3015.91     3164.48     29.74 o
   3   1   4        0.40        0.96      2.32 o
   4   1   4      214.69      214.66     12.16 o
   5   1   4       39.52       38.05      5.64 o
   6   1   4       34.07       36.06      6.14 o
   7   1   4        0.01       -3.05     10.32 o
  -8   2   4        6.92        6.32      7.04 o
  -7   2   4       42.58       33.52      7.85 o
  -6   2   4        8.01        6.68      4.27 o
  -5   2   4        5.78        5.13      2.95 o
  -4   2   4       36.52       41.42      3.59 o
  -3   2   4        2.05        1.88      1.94 o
  -2   2   4      104.96      103.21      4.17 o
  -1   2   4       78.63       81.01      2.61 o
   0   2   4       63.92       75.18      2.65 o
   1   2   4        1.63        2.94      1.68 o
   2   2   4      253.84      263.43      6.80 o
   3   2   4       15.39        8.32      3.18 o
   4   2   4        4.27        5.69      3.41 o
   5   2   4       33.11       30.42      5.53 o
   6   2   4       81.58       82.88      8.77 o
   7   2   4        3.71        3.10     15.00 o
  -8   3   4       13.34       17.78      7.27 o
  -7   3   4        6.40        9.56      6.17 o
  -6   3   4       22.12       27.83      4.94 o
  -5   3   4        8.60       11.11      3.48 o
  -4   3   4      122.62      111.66      6.90 o
  -3   3   4      399.44      440.61      8.91 o
  -2   3   4        0.02        0.22      1.52 o
  -1   3   4      617.93      655.63      7.80 o
   0   3   4      500.64      485.03      6.91 o
   1   3   4     1063.92     1026.71     12.87 o
   2   3   4      513.28      496.23      9.98 o
   3   3   4       95.78       99.39      6.76 o
   4   3   4       20.77       20.13      6.06 o
   5   3   4       13.08       22.24      5.21 o
   6   3   4       13.61        6.79      6.03 o
   7   3   4       53.70       72.67     12.86 o
  -8   4   4       57.09       62.26     13.21 o
  -7   4   4        7.10        4.44      5.65 o
  -6   4   4      132.75      133.77     11.39 o
  -5   4   4      126.83      145.11      8.53 o
  -4   4   4      740.12      717.87     13.00 o
  -3   4   4        2.46       -0.03      2.68 o
  -2   4   4      149.58      164.05      6.35 o
  -1   4   4        2.48        8.01      1.74 o
   0   4   4       13.42       13.27      1.78 o
   1   4   4      309.30      312.13      6.99 o
   2   4   4      310.22      314.44      9.64 o
   3   4   4      310.80      304.80     11.69 o
   4   4   4       16.38       17.09      5.42 o
   5   4   4       17.13       17.66      8.67 o
   6   4   4        0.67       -2.46      5.54 o
  -8   5   4        0.06       -4.77      6.25 o
  -7   5   4       18.24       18.69      6.81 o
  -6   5   4       41.43       42.07      7.69 o
  -5   5   4       27.23       14.56      4.79 o
  -4   5   4      661.30      648.00     14.18 o
  -3   5   4       91.77       98.22      6.01 o
  -2   5   4      297.82      328.25      6.76 o
  -1   5   4        1.65        1.88      1.83 o
   0   5   4        7.81        6.26      2.27 o
   1   5   4      145.95      143.17      8.77 o
   2   5   4        3.92        7.89      3.48 o
   3   5   4        2.28       -2.10      3.55 o
   4   5   4       40.26       18.91      7.01 o
   5   5   4       14.90       15.94      8.74 o
   6   5   4        2.81        4.26      5.77 o
  -8   6   4        2.79        6.03      6.85 o
  -7   6   4        2.72       22.59      9.64 o
  -6   6   4       46.78       42.42      7.77 o
  -5   6   4      420.78      409.52     16.80 o
  -4   6   4       13.26       17.48      5.74 o
  -3   6   4       11.95       16.24      3.60 o
  -2   6   4      120.93      122.59      9.26 o
  -1   6   4       53.22       51.81      4.44 o
   0   6   4       40.36       46.49      3.88 o
   1   6   4       15.99       18.90      5.04 o
   2   6   4        5.24        4.40      3.71 o
   3   6   4       33.54       20.42      7.53 o
   4   6   4       36.70       40.30      7.81 o
   5   6   4       10.28        8.20      5.85 o
   6   6   4        1.87       11.49      8.33 o
  -8   7   4        5.63       -0.79      8.40 o
  -7   7   4       28.84       32.55     10.02 o
  -6   7   4       34.92       41.92     18.50 o
  -5   7   4        5.82       18.24      7.53 o
  -4   7   4        0.06        3.48      4.69 o
  -3   7   4      115.09      114.97      6.73 o
  -2   7   4      103.80      119.65      6.62 o
  -1   7   4        3.48        8.05      3.14 o
   0   7   4      490.61      485.41     10.36 o
   1   7   4      498.75      479.72     12.51 o
   2   7   4      133.05      127.05     10.93 o
   3   7   4        4.16        6.76      5.11 o
   4   7   4       19.45       24.68      6.81 o
   5   7   4       10.01        4.89      6.25 o
  -7   8   4        0.94       -2.47      7.79 o
  -6   8   4        6.31        2.57      7.85 o
  -5   8   4       30.91       35.50      7.14 o
  -4   8   4        0.90       -0.01      4.24 o
  -3   8   4       45.42       46.44      7.23 o
  -2   8   4       51.65       49.85      6.24 o
  -1   8   4        1.48        1.95      4.36 o
   0   8   4       57.00       60.06      7.50 o
   1   8   4        0.03       -0.52      4.47 o
   2   8   4        1.54        0.02      4.80 o
   3   8   4       19.57       23.39      7.02 o
   4   8   4        4.73        3.11      7.72 o
  -7   9   4        0.36        2.95      7.95 o
  -6   9   4        1.45       -0.29      6.98 o
  -5   9   4        3.07       -0.18      6.02 o
  -4   9   4       29.70       31.03     11.75 o
  -3   9   4        3.13       -2.97      4.13 o
  -2   9   4       32.32       27.99      5.34 o
  -1   9   4       23.47       21.39      6.69 o
   0   9   4        8.91        2.75      4.60 o
   1   9   4       15.83       29.60      7.02 o
   2   9   4        0.14       -4.20      4.69 o
   3   9   4       57.10       65.83      9.98 o
   4   9   4        3.58        7.56      6.90 o
  -6  10   4        2.62        1.65      7.40 o
  -5  10   4        0.75       13.42      7.38 o
  -4  10   4       17.42       17.13      7.44 o
  -3  10   4       27.25        7.70      7.06 o
  -2  10   4       25.61       28.42      5.75 o
  -1  10   4        0.28       -2.78      5.86 o
   0  10   4        3.76        0.80      5.33 o
   1  10   4       29.93       16.39      7.27 o
   2  10   4        0.59        0.21      5.87 o
   3  10   4       18.08        8.60      6.87 o
  -5  11   4        0.03        3.98     10.97 o
  -4  11   4       12.71        6.27      7.34 o
  -3  11   4        9.98        3.49     10.94 o
  -2  11   4       31.66       41.55      8.81 o
  -1  11   4        0.24       -5.71      5.60 o
   0  11   4       33.59       19.47      7.17 o
   1  11   4        4.67        8.32      6.62 o
   2  11   4        9.02       23.12      7.83 o
  -4  12   4       20.09       29.11     15.99 o
  -3  12   4        1.66        7.67     11.89 o
  -2  12   4       11.18        7.23      7.84 o
  -1  12   4        2.58        3.41      6.37 o
   0  12   4        5.13        7.14      7.01 o
  -1 -12   5        0.18       14.55     10.90 o
   0 -12   5        1.98        8.12     10.83 o
   1 -12   5        0.17        5.93      9.51 o
   3 -12   5        3.68       10.16     13.57 o
  -3 -11   5       11.41       11.68      8.03 o
  -2 -11   5       16.41       21.29      8.53 o
  -1 -11   5        2.94        9.92      7.67 o
   0 -11   5        3.72       12.94      8.07 o
   1 -11   5        4.96        4.73      7.28 o
   2 -11   5       20.47       15.12     13.56 o
   3 -11   5        6.99       -0.29     12.44 o
   4 -11   5        2.32        2.24     13.83 o
  -4 -10   5        1.97        1.60      7.52 o
  -3 -10   5        0.77       -4.89      7.73 o
  -2 -10   5        5.57        9.68      5.60 o
  -1 -10   5        8.02        9.29      5.80 o
   0 -10   5        2.26        8.42      5.53 o
   1 -10   5       44.89       58.14      8.20 o
   2 -10   5       11.10        4.66      5.78 o
   3 -10   5       49.63       42.35      8.93 o
   4 -10   5        0.14       11.64     13.89 o
   5 -10   5        3.14       17.60     15.37 o
  -5  -9   5        1.42        4.27     18.28 o
  -4  -9   5        5.08        0.74      6.57 o
  -3  -9   5       25.22       26.43      6.26 o
  -2  -9   5       10.22        9.53      5.03 o
  -1  -9   5      155.81      174.39     16.81 o
   0  -9   5        6.27        3.23      3.47 o
   1  -9   5      120.90      134.30      9.40 o
   2  -9   5      102.72       94.95      9.85 o
   3  -9   5       30.60       32.71      7.60 o
   4  -9   5       27.51       18.81      7.36 o
   5  -9   5        1.20       -1.88     12.97 o
   6  -9   5        0.01       15.61     15.62 o
  -5  -8   5        2.34        2.82      6.93 o
  -4  -8   5       60.28       62.48      8.35 o
  -3  -8   5      112.52      128.67     10.04 o
  -2  -8   5        0.77        4.39      4.64 o
  -1  -8   5      210.26      210.63     12.32 o
   0  -8   5      119.39      105.15      7.46 o
   1  -8   5      243.27      220.15     10.22 o
   2  -8   5      119.04       98.78      9.46 o
   3  -8   5       41.46       57.69     10.83 o
   4  -8   5       59.94       66.96      9.02 o
   5  -8   5        8.18        7.71     11.66 o
   6  -8   5       41.58       35.61     18.24 o
  -6  -7   5        3.73       -1.28      7.22 o
  -5  -7   5        0.34       -8.60      5.74 o
  -4  -7   5       78.24       80.61     10.06 o
  -3  -7   5      180.35      164.76     10.45 o
  -2  -7   5       42.88       58.08      6.90 o
  -1  -7   5      121.40      123.80      8.49 o
   0  -7   5       73.52       78.87      7.77 o
   1  -7   5        1.07       -2.88      2.17 o
   2  -7   5        7.44        3.54      4.81 o
   3  -7   5      154.53      158.92      8.46 o
   4  -7   5       51.07       49.88      8.10 o
   5  -7   5       79.97       80.18     10.20 o
   6  -7   5       24.68       15.50      9.80 o
  -6  -6   5        0.17       -2.29      7.17 o
  -5  -6   5        8.92        4.75      5.87 o
  -4  -6   5        0.27        0.96      4.68 o
  -3  -6   5       27.22       30.96      6.66 o
  -2  -6   5       34.55       31.72      4.23 o
  -1  -6   5       52.43       57.12      4.95 o
   0  -6   5      505.99      484.06      9.95 o
   1  -6   5       35.35       38.85      3.29 o
   2  -6   5      253.29      249.87     11.93 o
   3  -6   5       80.75       84.31      7.47 o
   4  -6   5        5.41        8.99      5.70 o
   5  -6   5      312.20      284.26     31.26 o
   6  -6   5       50.50       40.79     11.66 o
   7  -6   5       29.28       39.80     20.05 o
  -7  -5   5       12.46       14.88     10.45 o
  -6  -5   5       20.96       23.50      6.37 o
  -5  -5   5        2.03       -3.64      4.38 o
  -4  -5   5      111.65      113.58      7.68 o
  -3  -5   5       26.14       30.25      5.54 o
  -2  -5   5       12.16        8.91      3.00 o
  -1  -5   5        0.00        1.00      2.16 o
   0  -5   5     1277.48     1291.24     26.40 o
   1  -5   5      329.72      348.07     13.65 o
   2  -5   5      847.54      853.19     15.07 o
   3  -5   5      113.01      124.03      6.97 o
   4  -5   5        2.36        3.06      3.58 o
   5  -5   5       53.36       67.44      8.96 o
   6  -5   5        6.82       20.89      9.47 o
   7  -5   5       15.17       12.23     12.80 o
  -7  -4   5        5.20        1.45      5.63 o
  -6  -4   5      161.89      160.22     13.77 o
  -5  -4   5       72.88       87.18      7.74 o
  -4  -4   5        4.67        0.03      2.89 o
  -3  -4   5        1.50       -4.04      4.04 o
  -2  -4   5       21.41       14.42      2.76 o
  -1  -4   5        0.41        2.51      2.00 o
   0  -4   5     1603.09     1560.80     20.95 o
   1  -4   5        8.59        5.86      1.72 o
   2  -4   5      382.91      410.38      8.57 o
   3  -4   5        7.83       -0.19      4.00 o
   4  -4   5        0.30        0.76      2.76 o
   5  -4   5        7.36       13.71      6.09 o
   6  -4   5        9.24        7.24      5.60 o
   7  -4   5        5.14       -2.66      8.13 o
  -8  -3   5        1.88        7.79      7.07 o
  -7  -3   5      108.82      120.41     11.63 o
  -6  -3   5        1.56       -0.23      3.90 o
  -5  -3   5       56.40       43.64      5.81 o
  -4  -3   5        3.98        1.04      2.99 o
  -3  -3   5       83.60       93.08      8.55 o
  -2  -3   5        0.83       -1.07      2.36 o
  -1  -3   5     3799.61     3863.85     38.86 o
   0  -3   5       91.03       92.44      3.43 o
   1  -3   5        0.38        0.87      1.51 o
   2  -3   5        0.32        0.51      1.76 o
   3  -3   5        5.41        5.42      2.14 o
   4  -3   5       10.98       11.16      3.01 o
   5  -3   5       52.01       50.83      4.88 o
   6  -3   5        0.22        1.70      5.02 o
   7  -3   5        0.30       -3.70      8.11 o
  -8  -2   5       10.84        8.27      6.78 o
  -7  -2   5        3.32        5.40      6.00 o
  -6  -2   5      106.71      118.92     11.85 o
  -5  -2   5      208.08      261.42     15.16 o
  -4  -2   5       48.34       51.36      5.25 o
  -3  -2   5      882.69      863.51     15.38 o
  -2  -2   5      899.92      860.55     13.52 o
  -1  -2   5      141.23      150.24      4.33 o
   0  -2   5      786.11      785.38      9.78 o
   1  -2   5       75.60       59.11      5.66 o
   2  -2   5        7.09        6.92      1.61 o
   3  -2   5        6.87        8.45      2.36 o
   4  -2   5      167.51      176.21      6.94 o
   5  -2   5      107.17      104.27      6.64 o
   6  -2   5        0.02       -0.25      3.43 o
   7  -2   5        0.02       -6.43      7.89 o
  -8  -1   5       29.51       29.97      8.06 o
  -7  -1   5        3.85       -4.73      4.88 o
  -6  -1   5      149.79      160.37     10.14 o
  -5  -1   5      120.16      113.25      7.88 o
  -4  -1   5      633.42      632.80     12.74 o
  -3  -1   5      969.62     1013.53     14.35 o
  -2  -1   5       28.46       31.81      2.20 o
  -1  -1   5     1085.27     1102.41     11.79 o
   0  -1   5      649.33      626.31     10.49 o
   1  -1   5      140.90      135.72      2.68 o
   2  -1   5      116.27      118.12      3.70 o
   3  -1   5       16.91       22.42      2.83 o
   4  -1   5        7.41        8.35      2.97 o
   5  -1   5       47.96       48.05      5.14 o
   6  -1   5       14.77       15.43      4.52 o
   7  -1   5       17.47       25.94     12.08 o
  -8   0   5        1.17       11.14      6.87 o
  -7   0   5        2.89        5.53      5.42 o
  -6   0   5      199.95      194.61     11.12 o
  -5   0   5      131.31      120.07      7.29 o
  -4   0   5      427.46      442.98     10.42 o
  -3   0   5      142.41      134.78      5.69 o
  -2   0   5       57.76       60.77      2.76 o
  -1   0   5      693.10      691.71     10.28 o
   0   0   5      331.69      303.59      8.98 o
   1   0   5     1264.11     1265.33     12.35 o
   2   0   5      201.43      220.79      5.23 o
   3   0   5       15.26       11.61      2.43 o
   4   0   5      580.02      554.29     11.15 o
   5   0   5       11.75        8.79      3.97 o
   6   0   5       41.41       47.95      6.31 o
   7   0   5       23.39       32.13      8.94 o
  -8   1   5        0.64        0.59      6.02 o
  -7   1   5        5.52        6.02      4.84 o
  -6   1   5       57.22       77.24     13.08 o
  -5   1   5       95.76      101.00      7.29 o
  -4   1   5       99.23       97.13      5.85 o
  -3   1   5      280.91      264.89      6.62 o
  -2   1   5        4.44        2.06      1.47 o
  -1   1   5      587.67      627.04      6.61 o
   0   1   5       64.55       63.40      2.47 o
   1   1   5       32.85       29.12      2.52 o
   2   1   5        4.90        2.54      1.95 o
   3   1   5      147.99      145.14      6.04 o
   4   1   5       12.35        8.51      3.34 o
   5   1   5       23.13       24.21      5.03 o
   6   1   5       12.67        9.66      4.93 o
   7   1   5        0.67        9.65      7.13 o
  -8   2   5        0.37        0.59      5.58 o
  -7   2   5       17.26       11.03      5.21 o
  -6   2   5       29.60       27.13      5.46 o
  -5   2   5        0.14       -2.09      2.82 o
  -4   2   5       19.13       19.88      3.26 o
  -3   2   5      261.83      265.52      8.10 o
  -2   2   5      957.36      945.76     12.62 o
  -1   2   5      218.22      221.47      4.21 o
   0   2   5       81.35       67.96      3.14 o
   1   2   5      761.05      779.47     10.37 o
   2   2   5        7.37        7.73      2.37 o
   3   2   5       21.60       34.57      4.07 o
   4   2   5       41.93       48.99      6.13 o
   5   2   5       28.82       23.83      6.24 o
   6   2   5       18.30       10.40      5.82 o
   7   2   5       44.15       79.53     36.96 o
  -8   3   5        4.27       10.57      6.41 o
  -7   3   5        0.97       -1.87      4.54 o
  -6   3   5       48.69       43.91      5.65 o
  -5   3   5        3.39        1.31      3.06 o
  -4   3   5      139.88      146.00      9.28 o
  -3   3   5        1.95        1.24      2.45 o
  -2   3   5      445.18      497.29      9.32 o
  -1   3   5        0.11       -1.36      1.72 o
   0   3   5       83.81       79.35      5.17 o
   1   3   5       96.73      103.63      4.53 o
   2   3   5       36.17       40.59      3.67 o
   3   3   5       28.28       33.65      5.80 o
   4   3   5       10.38       11.45      5.81 o
   5   3   5        0.17       -4.03      3.83 o
   6   3   5       18.87       25.69      6.97 o
  -8   4   5        0.06       -2.58      5.87 o
  -7   4   5        1.49        4.32      5.70 o
  -6   4   5        1.81       -4.48      4.03 o
  -5   4   5      124.57      122.92      7.71 o
  -4   4   5      125.72      129.16      7.36 o
  -3   4   5        0.33        2.35      2.18 o
  -2   4   5        3.87        8.80      2.23 o
  -1   4   5      417.33      446.10     12.04 o
   0   4   5       43.56       41.32      3.19 o
   1   4   5      240.65      244.36      6.59 o
   2   4   5        1.05        2.19      4.20 o
   3   4   5      264.77      273.32     10.98 o
   4   4   5       15.55        7.32      4.96 o
   5   4   5        1.18        0.54      4.52 o
   6   4   5       11.10       15.16     18.02 o
  -8   5   5        8.50        9.08      6.73 o
  -7   5   5       26.94       30.48      7.58 o
  -6   5   5       81.09       98.54     10.61 o
  -5   5   5      547.03      506.49     15.08 o
  -4   5   5       33.56       39.07      5.17 o
  -3   5   5       99.95      103.78      7.10 o
  -2   5   5      145.38      148.12      5.36 o
  -1   5   5       35.07       44.51      4.18 o
   0   5   5        0.35       -0.63      1.82 o
   1   5   5       99.19      102.44      5.67 o
   2   5   5       32.66       26.49      4.28 o
   3   5   5       81.91       89.57     11.32 o
   4   5   5       15.72       15.68      5.78 o
   5   5   5       57.46       49.57      8.78 o
   6   5   5       13.65       33.53     14.32 o
  -8   6   5       17.51       19.69     11.66 o
  -7   6   5       10.25        8.61      8.17 o
  -6   6   5        0.01        6.55      5.34 o
  -5   6   5     1163.36     1134.05     37.45 o
  -4   6   5        4.60        0.84      4.52 o
  -3   6   5      133.55      132.01      8.41 o
  -2   6   5       14.46       14.84      3.63 o
  -1   6   5       13.52       11.85      3.38 o
   0   6   5        4.33        5.78      3.22 o
   1   6   5      482.85      482.52     17.63 o
   2   6   5        6.29        1.98      3.85 o
   3   6   5        2.16       -4.72      4.39 o
   4   6   5       14.97       10.18      7.13 o
   5   6   5        0.11        7.32      7.48 o
  -7   7   5        7.36       11.54     11.17 o
  -6   7   5       42.36       45.00      9.98 o
  -5   7   5       27.06       16.53      7.23 o
  -4   7   5        5.72        3.47      4.83 o
  -3   7   5        1.04        3.54      3.86 o
  -2   7   5       53.50       49.13      5.38 o
  -1   7   5       63.33       64.29      6.06 o
   0   7   5      156.57      153.03      8.85 o
   1   7   5      182.17      180.54      8.18 o
   2   7   5       25.81       21.72      5.83 o
   3   7   5        9.85        2.70      5.18 o
   4   7   5        0.93        3.95      5.77 o
   5   7   5       10.41       23.79      8.96 o
  -7   8   5        6.83        1.94      8.55 o
  -6   8   5        1.42        0.88      6.51 o
  -5   8   5        9.58        8.08      6.34 o
  -4   8   5       47.43       57.94     11.03 o
  -3   8   5       74.57       60.65      7.76 o
  -2   8   5      276.07      273.93     14.75 o
  -1   8   5        1.10        0.65      4.30 o
   0   8   5        0.66       -0.40      4.30 o
   1   8   5       97.87       99.02     12.58 o
   2   8   5        9.43       14.51      5.95 o
   3   8   5       20.89       17.44      6.87 o
   4   8   5        4.66        3.66      6.79 o
  -6   9   5        0.37       -1.00      6.87 o
  -5   9   5        0.02        2.19      6.43 o
  -4   9   5       12.98       26.19      8.17 o
  -3   9   5        8.99        7.20      5.08 o
  -2   9   5        0.01        3.02      5.29 o
  -1   9   5        2.63        0.30      4.41 o
   0   9   5       22.59        7.26      5.47 o
   1   9   5        4.58        2.60      4.99 o
   2   9   5       24.57       22.71      7.13 o
   3   9   5        6.10       12.64     19.96 o
  -6  10   5        7.98       11.83      9.89 o
  -5  10   5        3.15        7.13      7.41 o
  -4  10   5        8.61       13.04      7.15 o
  -3  10   5       18.53       16.71      8.94 o
  -2  10   5       11.50        2.35      7.88 o
  -1  10   5       11.34       14.94      5.77 o
   0  10   5        0.11       -5.67      6.02 o
   1  10   5       26.90       28.76      7.96 o
   2  10   5        8.35       18.91      8.80 o
  -5  11   5        0.31       -0.84      6.76 o
  -4  11   5        6.04       -6.20     10.83 o
  -3  11   5        6.76        1.42     10.42 o
  -2  11   5       48.10       47.90      9.36 o
  -1  11   5       26.48       30.42      7.43 o
   0  11   5        6.50       -0.88      5.97 o
   1  11   5        7.94       14.23      8.56 o
  -3  12   5        7.68       14.86     13.51 o
  -2  12   5        3.70        9.02      8.28 o
  -1  12   5       15.48        5.01      8.06 o
   0 -12   6        1.94        3.14      9.64 o
   1 -12   6        3.20       -4.48      8.28 o
   2 -12   6        0.40      -13.40     14.04 o
  -2 -11   6        2.16       -3.52      9.43 o
  -1 -11   6       19.85       12.11     11.15 o
   0 -11   6        0.10        7.90      6.92 o
   1 -11   6        1.97        4.73      7.09 o
   2 -11   6       26.33       29.02      9.84 o
   3 -11   6       37.30       29.76     15.58 o
   4 -11   6        3.46       10.55     14.38 o
  -3 -10   6        5.43       19.97     11.73 o
  -2 -10   6       10.14       19.59      6.48 o
  -1 -10   6        7.99       15.53      5.43 o
   0 -10   6        0.01       -1.09      5.80 o
   1 -10   6       46.39       60.13     14.38 o
   2 -10   6       28.48       37.79      9.94 o
   3 -10   6       15.32       17.82     10.39 o
   4 -10   6       10.94       17.46      9.50 o
   5 -10   6       15.51        5.46     14.44 o
  -4  -9   6        1.11      -11.02      7.34 o
  -3  -9   6        3.00        0.68      5.60 o
  -2  -9   6       41.56       37.05      6.46 o
  -1  -9   6       14.70       18.79      5.00 o
   0  -9   6      134.31      126.38     10.50 o
   1  -9   6        2.19       -2.74      4.00 o
   2  -9   6        0.51       -6.84      4.56 o
   3  -9   6       11.52        6.32      7.59 o
   4  -9   6        2.14        0.44      7.68 o
   5  -9   6       15.43       11.22      9.59 o
  -5  -8   6       81.76       84.84     15.30 o
  -4  -8   6        2.60       -7.17      4.95 o
  -3  -8   6       73.66       77.28      8.21 o
  -2  -8   6       22.65       21.45      5.47 o
  -1  -8   6      117.14      132.86      8.94 o
   0  -8   6      239.10      228.25     15.20 o
   1  -8   6        2.89        7.87      4.18 o
   2  -8   6      174.71      179.92     12.14 o
   3  -8   6       59.73       73.45      8.90 o
   4  -8   6        4.49       -5.56     10.91 o
   5  -8   6        0.31       -4.03      7.34 o
   6  -8   6        0.01        4.90     16.12 o
  -6  -7   6       30.09       15.56     12.82 o
  -5  -7   6      101.67      103.61     13.51 o
  -4  -7   6       12.19        7.72      5.24 o
  -3  -7   6      116.81      124.83     11.84 o
  -2  -7   6       29.89       29.59      5.87 o
  -1  -7   6       50.36       45.78      5.84 o
   0  -7   6      178.40      179.09      8.24 o
   1  -7   6        1.05        0.08      2.33 o
   2  -7   6      418.75      395.49     13.02 o
   3  -7   6       78.02       72.42      6.41 o
   4  -7   6       95.10      109.44     16.55 o
   5  -7   6       13.50       19.10      9.62 o
   6  -7   6       27.25       19.98     10.65 o
  -6  -6   6       63.65       45.17     15.56 o
  -5  -6   6       59.18       61.75      8.81 o
  -4  -6   6        0.03        0.33      4.56 o
  -3  -6   6      113.73      122.11      9.50 o
  -2  -6   6       67.12       75.58      7.23 o
  -1  -6   6      190.86      200.48     11.20 o
   0  -6   6       16.26       21.86      4.22 o
   1  -6   6       50.24       50.56      4.09 o
   2  -6   6       35.49       39.00      5.52 o
   3  -6   6       18.12       20.22      4.33 o
   4  -6   6      126.81      148.84     11.45 o
   5  -6   6       10.09       18.18      8.59 o
   6  -6   6       82.88       78.74     13.74 o
  -7  -5   6        0.62        6.28     11.10 o
  -6  -5   6       54.73       50.55      6.95 o
  -5  -5   6        0.24       -6.11      4.07 o
  -4  -5   6        0.34       -2.39      5.57 o
  -3  -5   6        0.08       -1.39      4.00 o
  -2  -5   6        6.52        2.99      3.08 o
  -1  -5   6      102.37      112.34      8.39 o
   0  -5   6       12.49        3.59      2.65 o
   1  -5   6      131.90      135.17      4.83 o
   2  -5   6        0.98       -3.22      2.39 o
   3  -5   6       55.63       66.00      5.75 o
   4  -5   6       33.23       25.95      4.74 o
   5  -5   6       14.94        7.88     10.01 o
   6  -5   6      157.43      130.31     16.48 o
   7  -5   6        0.16       -7.37     10.04 o
  -7  -4   6        3.61       -2.79      5.41 o
  -6  -4   6      104.73      123.15      9.42 o
  -5  -4   6       27.74       26.49      5.02 o
  -4  -4   6       46.07       48.87      6.58 o
  -3  -4   6        4.78        5.36      3.72 o
  -2  -4   6        3.99        7.03      2.90 o
  -1  -4   6      152.03      169.49      6.53 o
   0  -4   6      316.00      322.01      7.30 o
   1  -4   6      663.62      706.44     10.67 o
   2  -4   6        6.97       10.79      2.79 o
   3  -4   6      241.45      231.66      9.83 o
   4  -4   6       34.12       28.11      4.37 o
   5  -4   6       82.71       99.63     13.33 o
   6  -4   6       99.09       84.63     10.37 o
   7  -4   6        4.15        8.91      9.39 o
  -7  -3   6       31.93       43.27     18.51 o
  -6  -3   6      109.46       98.04     10.71 o
  -5  -3   6       44.03       37.46      5.45 o
  -4  -3   6       22.22       23.42      5.23 o
  -3  -3   6        0.21        0.96      2.91 o
  -2  -3   6      240.57      232.32     12.56 o
  -1  -3   6     3084.29     3122.44     41.44 o
   0  -3   6       86.22       88.02      3.28 o
   1  -3   6       72.33       59.14      6.00 o
   2  -3   6       56.46       66.74      4.49 o
   3  -3   6        0.04       -1.81      2.68 o
   4  -3   6       47.09       53.28      4.67 o
   5  -3   6      232.84      227.94      8.78 o
   6  -3   6        1.60       -5.96      5.37 o
   7  -3   6        0.85       -1.86      6.43 o
  -8  -2   6        3.92       -9.97      7.99 o
  -7  -2   6       45.31       53.21      8.69 o
  -6  -2   6       39.09       51.87      6.67 o
  -5  -2   6       25.46       21.95      4.83 o
  -4  -2   6       10.93       12.77      3.62 o
  -3  -2   6        4.97        6.66      3.30 o
  -2  -2   6     1085.51     1101.44     15.84 o
  -1  -2   6      110.46      111.69      4.21 o
   0  -2   6      251.55      247.06      5.13 o
   1  -2   6        4.51        4.46      2.18 o
   2  -2   6       28.71       29.25      2.38 o
   3  -2   6       27.18       27.61      3.08 o
   4  -2   6      113.32      116.76      7.35 o
   5  -2   6       45.41       43.73      4.97 o
   6  -2   6       19.33       17.59      7.33 o
   7  -2   6        3.08       -5.70      6.41 o
  -8  -1   6        8.20       12.56     14.35 o
  -7  -1   6      118.44      130.84     17.16 o
  -6  -1   6       10.78        0.79      3.90 o
  -5  -1   6      359.80      395.08     12.43 o
  -4  -1   6      250.45      271.36      8.77 o
  -3  -1   6      375.48      401.01      7.94 o
  -2  -1   6      446.72      465.62      7.66 o
  -1  -1   6      184.82      190.65      3.68 o
   0  -1   6     1308.99     1308.37     32.37 o
   1  -1   6        5.53        6.83      1.49 o
   2  -1   6      844.48      866.71     10.15 o
   3  -1   6       62.37       59.24      3.80 o
   4  -1   6       22.51       21.32      3.62 o
   5  -1   6       84.48       90.17      6.58 o
   6  -1   6       29.54       33.73      7.21 o
   7  -1   6        7.83        4.74      9.05 o
  -8   0   6       37.11       43.01      8.85 o
  -7   0   6      136.41      143.75     10.80 o
  -6   0   6        0.40        3.15      3.84 o
  -5   0   6      352.52      371.41     11.12 o
  -4   0   6       53.35       50.97      4.54 o
  -3   0   6      211.60      205.19      6.30 o
  -2   0   6      124.70      130.42      4.98 o
  -1   0   6        0.76        1.48      2.89 o
   0   0   6      569.69      612.37     16.76 o
   1   0   6       16.91       17.68      2.09 o
   2   0   6      434.68      428.72      9.06 o
   3   0   6        0.25        1.45      2.10 o
   4   0   6        3.45        1.83      2.90 o
   5   0   6        2.04       -0.53      3.48 o
   6   0   6       55.43       51.31      7.05 o
   7   0   6        8.99       20.09      6.84 o
  -8   1   6       16.06       11.45      6.65 o
  -7   1   6       40.78       36.59      6.76 o
  -6   1   6        0.46        0.67      3.94 o
  -5   1   6      236.98      224.12     11.31 o
  -4   1   6       53.28       45.67      5.10 o
  -3   1   6       21.04       19.74      2.73 o
  -2   1   6      128.74      136.29      6.60 o
  -1   1   6       15.07       18.34      1.83 o
   0   1   6      116.79      113.29      3.36 o
   1   1   6     2155.22     2174.77     20.22 o
   2   1   6      121.21      118.18      4.93 o
   3   1   6      149.16      156.02      6.43 o
   4   1   6      110.19      111.64      6.37 o
   5   1   6        9.72       13.30      8.07 o
   6   1   6       42.63       50.68      9.14 o
   7   1   6        1.16       -3.79      6.42 o
  -8   2   6       41.46       31.10      9.47 o
  -7   2   6       25.35       26.40      7.14 o
  -6   2   6        0.57        0.59      3.73 o
  -5   2   6       15.14        7.43      3.35 o
  -4   2   6      356.08      383.67      9.37 o
  -3   2   6       13.62       11.91      2.51 o
  -2   2   6      225.22      221.79      6.51 o
  -1   2   6        6.47        2.44      1.83 o
   0   2   6       57.91       68.80      2.82 o
   1   2   6      503.57      495.52      8.05 o
   2   2   6       53.64       57.83      4.81 o
   3   2   6      174.80      194.41      7.47 o
   4   2   6       77.66       84.56      7.02 o
   5   2   6        2.00        0.53      4.43 o
   6   2   6       35.67       38.06      7.09 o
  -8   3   6        0.99       -2.00      6.04 o
  -7   3   6       13.40        8.26      8.39 o
  -6   3   6        0.89        2.09      3.91 o
  -5   3   6        2.71        0.69      3.15 o
  -4   3   6       88.31       92.75      6.37 o
  -3   3   6        3.36        8.19      3.61 o
  -2   3   6      331.96      370.07      6.84 o
  -1   3   6       13.74       10.30      2.14 o
   0   3   6        4.33        4.05      1.80 o
   1   3   6       62.19       62.27      3.80 o
   2   3   6       95.29       90.85      5.02 o
   3   3   6       33.96       33.08      5.25 o
   4   3   6      105.81      100.28     10.74 o
   5   3   6       14.62       18.64      6.34 o
   6   3   6        7.69       14.91      8.75 o
  -8   4   6        3.30        9.67      6.58 o
  -7   4   6        2.14        1.36      4.73 o
  -6   4   6       23.40        8.12      4.80 o
  -5   4   6       39.85       48.34      5.85 o
  -4   4   6        2.63       -1.89      2.89 o
  -3   4   6       88.22       94.21      5.46 o
  -2   4   6       39.15       32.40      3.18 o
  -1   4   6      112.74      118.51      5.00 o
   0   4   6        1.53        1.60      1.96 o
   1   4   6       28.33       28.72      3.37 o
   2   4   6        5.30        3.55      3.38 o
   3   4   6        1.36        1.07      3.41 o
   4   4   6       27.38       16.34      5.15 o
   5   4   6        8.98       17.01      6.70 o
   6   4   6        9.18       19.63      8.08 o
  -8   5   6        0.21        5.85      7.93 o
  -7   5   6       30.96       37.61      7.99 o
  -6   5   6       33.97       41.69      7.77 o
  -5   5   6       37.79       44.27      8.67 o
  -4   5   6       27.82       32.30      4.79 o
  -3   5   6        0.35        3.53      3.05 o
  -2   5   6        7.95        6.44      3.29 o
  -1   5   6       19.13       17.13      3.54 o
   0   5   6      185.22      178.72      5.94 o
   1   5   6      550.91      535.15     11.17 o
   2   5   6       67.59       66.87      6.77 o
   3   5   6        5.79        4.02      4.17 o
   4   5   6        9.74        8.25      5.31 o
   5   5   6        0.49       -3.31      6.14 o
  -8   6   6       39.27       42.03     11.58 o
  -7   6   6       14.36       22.47      8.94 o
  -6   6   6       24.26       21.64      7.48 o
  -5   6   6       93.85       79.22      9.88 o
  -4   6   6       49.68       48.91      7.19 o
  -3   6   6      152.05      173.66      9.78 o
  -2   6   6        2.56        3.80      3.43 o
  -1   6   6        0.77        4.12      3.61 o
   0   6   6       27.34       26.00      5.70 o
   1   6   6       23.47       18.34      3.92 o
   2   6   6       38.42       46.91      5.86 o
   3   6   6        9.40       11.58      5.01 o
   4   6   6       31.22       25.57      7.77 o
   5   6   6        0.77       -8.14      6.95 o
  -7   7   6       12.67       21.56      9.08 o
  -6   7   6       59.91       43.49      9.90 o
  -5   7   6       12.72       14.76      7.43 o
  -4   7   6       79.08       63.72      7.82 o
  -3   7   6      214.32      196.01     12.21 o
  -2   7   6       51.65       61.10      8.37 o
  -1   7   6       81.16       75.38      6.69 o
   0   7   6      542.66      537.33     20.00 o
   1   7   6        0.03       -2.78      3.99 o
   2   7   6       67.46       58.47     14.85 o
   3   7   6        1.31        3.30      6.25 o
   4   7   6       17.39       18.20      8.26 o
  -7   8   6        1.01       -1.67      7.62 o
  -6   8   6        2.85        4.80      6.54 o
  -5   8   6        3.91       -1.57      6.47 o
  -4   8   6        0.45        6.55      5.14 o
  -3   8   6        0.03        7.11      4.76 o
  -2   8   6       62.95       58.33     16.95 o
  -1   8   6      114.36      125.08     18.90 o
   0   8   6        0.02       -0.78      4.40 o
   1   8   6       72.50       69.76     13.08 o
   2   8   6       23.97       16.15     12.59 o
   3   8   6        0.12       -7.32      5.49 o
   4   8   6       13.85       10.15     13.42 o
  -6   9   6       12.90       26.09     12.68 o
  -5   9   6        0.24      -10.22      8.08 o
  -4   9   6       66.20       81.86     11.79 o
  -3   9   6      136.65      125.03     11.34 o
  -2   9   6       33.39       29.66      7.63 o
  -1   9   6       12.92       10.06      5.39 o
   0   9   6        0.31        0.18      5.09 o
   1   9   6       23.29        4.33     17.76 o
   2   9   6        0.32        0.08      7.57 o
   3   9   6       42.53       50.73     14.81 o
  -5  10   6        0.03       19.98      8.22 o
  -4  10   6       13.02        5.72      7.13 o
  -3  10   6       14.53       17.48      6.40 o
  -2  10   6        0.67        6.24      6.25 o
  -1  10   6        2.22       -7.21      4.81 o
   0  10   6        6.16       11.78      7.85 o
   1  10   6        0.49       -5.38      6.36 o
   2  10   6        1.14       10.06      8.14 o
  -4  11   6        0.54        6.21     12.19 o
  -3  11   6        0.03       26.18     13.07 o
  -2  11   6        4.72       -5.37      6.44 o
  -1  11   6        0.09       -0.47      7.21 o
   0  11   6        1.54       -4.18      6.96 o
  -2 -11   7       10.46       -8.72      9.07 o
  -1 -11   7        1.50       -5.65      8.41 o
   0 -11   7        0.57       -3.16      8.10 o
   1 -11   7        1.93        4.29      6.96 o
   2 -11   7       17.33       31.15     10.61 o
   3 -11   7        5.14       17.79      9.53 o
  -3 -10   7       18.32        9.79     16.70 o
  -2 -10   7       35.50       46.89      8.15 o
  -1 -10   7        7.33        2.51      6.34 o
   0 -10   7       12.71       22.54      7.91 o
   1 -10   7        1.95        5.87      5.68 o
   2 -10   7        3.49       10.32      7.91 o
   3 -10   7        6.94        4.05      7.84 o
   4 -10   7       20.44       14.17     17.29 o
  -4  -9   7        1.63       -4.86      8.57 o
  -3  -9   7       55.37       48.77      9.05 o
  -2  -9   7        4.93        1.12      5.70 o
  -1  -9   7        1.14        6.61      4.91 o
   0  -9   7        7.93       11.16      6.12 o
   1  -9   7        5.81       15.44      5.76 o
   2  -9   7        1.18        3.75      6.35 o
   3  -9   7        0.99        1.37     14.82 o
   4  -9   7        8.29       21.56      9.41 o
   5  -9   7        0.04       -2.39      8.25 o
  -5  -8   7        0.22       -9.78     12.51 o
  -4  -8   7        3.86       -4.36     10.77 o
  -3  -8   7       16.01        6.59      6.40 o
  -2  -8   7        2.43       -3.19      8.12 o
  -1  -8   7       59.12       73.93      8.34 o
   0  -8   7       94.57      100.26      8.28 o
   1  -8   7       45.55       54.00      7.46 o
   2  -8   7       18.50       17.25     12.52 o
   3  -8   7       14.45       14.43      7.74 o
   4  -8   7        8.12       15.10      8.76 o
   5  -8   7       32.72       37.84     11.25 o
  -6  -7   7       29.23       40.74     16.22 o
  -5  -7   7        2.22       10.94      7.91 o
  -4  -7   7      102.22      100.87     12.84 o
  -3  -7   7       29.14       26.07      7.30 o
  -2  -7   7       81.83       80.10      8.08 o
  -1  -7   7        2.85       -2.18      3.85 o
   0  -7   7      462.07      445.20     17.59 o
   1  -7   7      197.91      199.08      9.80 o
   2  -7   7      147.62      124.08     10.49 o
   3  -7   7       45.68       38.92     14.53 o
   4  -7   7        5.75       -5.99      9.79 o
   5  -7   7       18.67       31.62     10.25 o
   6  -7   7        2.55       15.89      9.53 o
  -6  -6   7       54.07       58.62     16.58 o
  -5  -6   7       41.46       37.89      9.63 o
  -4  -6   7        6.43        4.11      4.94 o
  -3  -6   7       61.32       60.01      7.47 o
  -2  -6   7      146.40      153.43     10.08 o
  -1  -6   7      135.38      133.83     10.47 o
   0  -6   7      488.83      491.68     11.18 o
   1  -6   7       38.81       34.70      3.83 o
   2  -6   7        8.69        4.78      4.11 o
   3  -6   7       97.80      108.20      8.48 o
   4  -6   7       28.36       31.75      9.23 o
   5  -6   7       76.65       70.06     12.02 o
   6  -6   7        5.88       -9.73      6.49 o
  -7  -5   7       43.25       19.57     13.87 o
  -6  -5   7        4.83        7.58      6.62 o
  -5  -5   7       21.18       24.16      7.99 o
  -4  -5   7       29.71       33.74     11.48 o
  -3  -5   7       23.09       22.67      6.53 o
  -2  -5   7       31.05       29.34      4.39 o
  -1  -5   7      260.72      252.84     10.56 o
   0  -5   7      238.30      222.87      8.06 o
   1  -5   7       86.38       85.90      5.22 o
   2  -5   7       35.84       42.98      4.74 o
   3  -5   7        0.38       -0.31      3.17 o
   4  -5   7       28.31       18.61      5.68 o
   5  -5   7       95.69       88.15     12.99 o
   6  -5   7       16.87       15.79      7.22 o
  -7  -4   7       16.43       18.26     18.37 o
  -6  -4   7        1.01        0.28      4.83 o
  -5  -4   7       26.27       31.03      5.32 o
  -4  -4   7        7.05       10.66      4.51 o
  -3  -4   7       43.72       47.20      5.46 o
  -2  -4   7      155.20      158.05      7.67 o
  -1  -4   7        0.61       -3.09      2.06 o
   0  -4   7       20.55       23.02      2.73 o
   1  -4   7       46.29       44.85      4.58 o
   2  -4   7       40.26       43.39      3.35 o
   3  -4   7      123.28      117.53      6.93 o
   4  -4   7      140.67      127.38     11.55 o
   5  -4   7      155.27      149.86     12.22 o
   6  -4   7        1.63       11.22      6.55 o
  -7  -3   7       30.21       32.30      9.13 o
  -6  -3   7        1.04       -0.45      4.18 o
  -5  -3   7      142.30      155.83     11.56 o
  -4  -3   7      122.62      131.93      8.02 o
  -3  -3   7      153.73      151.69      7.31 o
  -2  -3   7      170.84      186.96      6.31 o
  -1  -3   7        0.90        0.79      2.30 o
   0  -3   7      150.16      149.38      4.97 o
   1  -3   7      175.40      182.36      6.54 o
   2  -3   7       69.05       91.09      4.73 o
   3  -3   7        6.14        6.33      2.61 o
   4  -3   7       63.47       58.51      5.30 o
   5  -3   7      133.31      138.43     10.01 o
   6  -3   7       25.09       21.01      7.39 o
  -7  -2   7       16.17       16.75      6.63 o
  -6  -2   7        1.82        2.41      4.16 o
  -5  -2   7      186.24      200.21     10.37 o
  -4  -2   7      157.01      151.06      8.17 o
  -3  -2   7       20.91       16.31      3.33 o
  -2  -2   7      391.36      411.96      9.32 o
  -1  -2   7       22.66       19.85      2.36 o
   0  -2   7       98.98       94.65      3.98 o
   1  -2   7      140.60      141.49      5.55 o
   2  -2   7       78.43       79.32      3.54 o
   3  -2   7       30.22       26.43      2.95 o
   4  -2   7      687.71      710.93     14.00 o
   5  -2   7       39.22       42.69      5.55 o
   6  -2   7       14.14       16.24      7.05 o
  -8  -1   7        6.59       -1.42      7.08 o
  -7  -1   7        1.81       -6.73      4.71 o
  -6  -1   7       15.61       21.25      5.06 o
  -5  -1   7      102.40       94.87      8.59 o
  -4  -1   7       27.77       25.14      3.77 o
  -3  -1   7        0.88        1.36      2.18 o
  -2  -1   7      365.64      366.82      6.13 o
  -1  -1   7      800.44      776.17     12.02 o
   0  -1   7       29.69       25.54      7.14 o
   1  -1   7       21.36       22.52      2.28 o
   2  -1   7      199.35      213.08      6.92 o
   3  -1   7       29.68       29.46      3.20 o
   4  -1   7        1.44        0.93      2.97 o
   5  -1   7        5.63        0.70      4.08 o
   6  -1   7        5.28       -1.40      6.35 o
  -8   0   7        6.13        9.21      8.73 o
  -7   0   7       12.41       13.23      6.26 o
  -6   0   7       81.91       77.07      7.66 o
  -5   0   7       30.23       27.20      4.63 o
  -4   0   7      678.07      678.03     13.13 o
  -3   0   7       96.90       92.69      4.52 o
  -2   0   7     1391.87     1382.79     19.27 o
  -1   0   7      339.68      351.68      8.74 o
   0   0   7      465.80      525.04     16.99 o
   1   0   7     1911.11     1868.83     19.66 o
   2   0   7       22.60       21.66      2.65 o
   3   0   7       96.18      101.17      7.63 o
   4   0   7       19.27       12.37      4.47 o
   5   0   7       44.15       48.45      7.44 o
   6   0   7        1.61       -1.60      4.66 o
  -8   1   7       10.95        3.92      8.84 o
  -7   1   7       28.63       63.77      8.98 o
  -6   1   7       91.01      106.27     10.11 o
  -5   1   7      195.69      199.34     10.58 o
  -4   1   7      648.53      679.95     12.46 o
  -3   1   7       45.86       45.55      3.58 o
  -2   1   7      670.08      696.85      9.43 o
  -1   1   7      123.33      114.93      3.11 o
   0   1   7      198.07      186.02      4.40 o
   1   1   7      169.32      176.15      6.01 o
   2   1   7       62.24       64.66      4.58 o
   3   1   7       47.10       42.94      4.60 o
   4   1   7        1.19        3.33      3.46 o
   5   1   7       52.73       48.67      6.76 o
   6   1   7        9.81        6.73      5.41 o
  -8   2   7        0.18        0.97      8.64 o
  -7   2   7        4.76       -3.64      8.98 o
  -6   2   7       36.46       33.25      5.85 o
  -5   2   7      256.64      264.70      9.79 o
  -4   2   7      163.28      153.57      6.96 o
  -3   2   7       36.15       30.42      3.28 o
  -2   2   7        1.85        2.13      1.63 o
  -1   2   7       12.93       17.78      3.49 o
   0   2   7      281.53      273.00      6.06 o
   1   2   7        0.08       -0.01      1.86 o
   2   2   7      309.04      319.51      7.65 o
   3   2   7        0.03        1.29      3.18 o
   4   2   7       15.75       18.93      4.40 o
   5   2   7       13.47       12.53      5.35 o
   6   2   7       12.14       21.89      6.76 o
  -8   3   7        6.30       11.14      8.50 o
  -7   3   7       15.83       22.92      6.96 o
  -6   3   7        7.05        8.35      5.25 o
  -5   3   7      379.38      370.65     10.83 o
  -4   3   7      115.56      112.71      6.30 o
  -3   3   7      421.16      468.79     17.21 o
  -2   3   7      154.87      179.94      8.81 o
  -1   3   7      173.08      181.43      5.83 o
   0   3   7       72.19       66.16      5.73 o
   1   3   7       32.64       33.44      3.24 o
   2   3   7      466.91      467.86      9.74 o
   3   3   7        5.40        0.93      3.36 o
   4   3   7       12.90       13.54      5.58 o
   5   3   7        2.76        1.86      5.02 o
   6   3   7        6.67        3.62      5.80 o
  -8   4   7        7.19       23.25      9.51 o
  -7   4   7       15.15       15.06     10.86 o
  -6   4   7        3.00        0.43      4.26 o
  -5   4   7      638.84      690.56     15.91 o
  -4   4   7        7.63        8.54      3.81 o
  -3   4   7       12.10       12.43      3.08 o
  -2   4   7       69.51       82.50      5.69 o
  -1   4   7       33.30       39.66      3.68 o
   0   4   7       80.59       68.91      4.47 o
   1   4   7        4.12        3.92      3.19 o
   2   4   7        0.33       -1.17      4.46 o
   3   4   7      133.22      119.64      8.46 o
   4   4   7       42.82       44.76      7.55 o
   5   4   7       17.06       12.57      5.78 o
  -8   5   7       23.33       33.44     10.88 o
  -7   5   7        1.91        0.60      5.34 o
  -6   5   7      101.37       93.62     11.99 o
  -5   5   7       25.13       14.11      5.94 o
  -4   5   7        0.18       -3.50      3.15 o
  -3   5   7       17.37       18.96      4.41 o
  -2   5   7        0.15       -4.11      4.80 o
  -1   5   7        7.55        5.11      3.15 o
   0   5   7       47.63       49.82      3.92 o
   1   5   7      253.29      245.82      8.46 o
   2   5   7        0.37       -0.09      3.16 o
   3   5   7        0.44       -3.56      4.64 o
   4   5   7       12.76        6.67      6.15 o
   5   5   7        0.22        0.22      8.49 o
  -7   6   7        0.73       -6.05      6.26 o
  -6   6   7       42.02       45.64     17.64 o
  -5   6   7       15.39       23.12      6.23 o
  -4   6   7      120.20      122.73     12.71 o
  -3   6   7        8.65       11.48      4.35 o
  -2   6   7       47.36       42.94      7.07 o
  -1   6   7       51.19       49.35      6.22 o
   0   6   7      258.99      239.59     15.13 o
   1   6   7       83.35       91.00      5.84 o
   2   6   7        1.35        2.94      4.54 o
   3   6   7       41.36       43.45      9.64 o
   4   6   7        0.33        0.66      6.93 o
  -7   7   7        6.08        1.19      7.46 o
  -6   7   7       29.83       37.75     10.03 o
  -5   7   7       14.82       17.91      7.79 o
  -4   7   7      199.59      190.86     12.78 o
  -3   7   7        0.01        1.89      4.57 o
  -2   7   7       27.88       30.84      6.47 o
  -1   7   7        8.09       12.61      4.73 o
   0   7   7       73.54       57.97      7.16 o
   1   7   7        0.81       -3.05      7.10 o
   2   7   7        4.28       -3.72      5.88 o
   3   7   7       20.29       13.58      8.18 o
   4   7   7        0.69        3.60      7.65 o
  -6   8   7       41.60       23.27      9.02 o
  -5   8   7        3.17       -1.79      6.17 o
  -4   8   7       42.13       50.76      8.57 o
  -3   8   7        2.15        5.25      5.55 o
  -2   8   7       49.51       46.21      8.03 o
  -1   8   7        0.00       -0.26      5.31 o
   0   8   7       41.80       43.84     10.25 o
   1   8   7        6.74       12.15      6.94 o
   2   8   7       17.56       29.88      9.41 o
   3   8   7        6.66       21.01      8.70 o
  -6   9   7       10.23       13.89      8.55 o
  -5   9   7        0.45       -3.31     12.34 o
  -4   9   7        0.33       -2.70     11.00 o
  -3   9   7        4.62       -2.73      7.45 o
  -2   9   7        0.40        1.78      8.92 o
  -1   9   7        0.10       -5.97      5.34 o
   0   9   7       36.44       45.10      9.80 o
   1   9   7        0.52       -3.16      6.43 o
   2   9   7       32.22       21.71     10.44 o
  -5  10   7        1.27        2.77      6.88 o
  -4  10   7        3.48        7.37      7.21 o
  -3  10   7       13.09       25.93     12.20 o
  -2  10   7        1.10        3.32      6.23 o
  -1  10   7       12.23       13.94      8.31 o
   0  10   7        5.14        4.21      7.10 o
   1  10   7        0.96        9.17      8.36 o
  -3  11   7        5.51        1.37     10.84 o
  -2  11   7        0.78       11.46     20.97 o
  -1  11   7        0.09        1.41      7.05 o
  -1 -11   8        2.71       11.87      8.16 o
   0 -11   8       12.44       11.84      7.98 o
   1 -11   8        0.25        4.59      6.67 o
  -2 -10   8        4.48       13.78      7.85 o
  -1 -10   8        2.02        9.85      8.00 o
   0 -10   8        6.75       15.26      7.55 o
   1 -10   8       10.65        7.52      6.08 o
   2 -10   8       10.03        7.86      7.70 o
   3 -10   8       12.96       10.22      8.98 o
  -4  -9   8        7.90       -5.64      9.75 o
  -3  -9   8        0.17       -2.88      6.29 o
  -2  -9   8       34.96       37.11      9.08 o
  -1  -9   8       19.08       18.51      7.36 o
   0  -9   8       53.86       67.79      9.97 o
   1  -9   8       13.36       13.83      5.98 o
   2  -9   8        5.88        3.04      7.08 o
   3  -9   8       31.22       22.87      9.07 o
   4  -9   8        2.07       -0.10      7.59 o
  -5  -8   8       17.12       12.98     12.02 o
  -4  -8   8        8.65       12.21      7.74 o
  -3  -8   8        1.19        8.77      7.46 o
  -2  -8   8       34.98       39.82      8.40 o
  -1  -8   8        2.57       -1.85      6.31 o
   0  -8   8       28.40       23.11      6.72 o
   1  -8   8        2.69        4.63      4.80 o
   2  -8   8       12.69        8.70     10.42 o
   3  -8   8       12.94       18.61      8.17 o
   4  -8   8        0.17        3.39      7.51 o
   5  -8   8       16.90       22.08      9.80 o
  -5  -7   8        0.04        0.04      6.90 o
  -4  -7   8        0.13       -7.31      7.57 o
  -3  -7   8        6.75        6.41      5.77 o
  -2  -7   8        1.57       -4.68      4.66 o
  -1  -7   8       32.01       36.01     10.30 o
   0  -7   8       59.39       60.01      9.10 o
   1  -7   8       69.20       81.06     10.61 o
   2  -7   8       14.61        9.97      6.45 o
   3  -7   8       19.51       14.83      7.67 o
   4  -7   8       30.66       58.44     13.97 o
   5  -7   8        0.51       -6.13      8.17 o
  -6  -6   8        1.94       12.67     12.03 o
  -5  -6   8       25.85       23.69      8.41 o
  -4  -6   8       45.62       45.18      9.04 o
  -3  -6   8        0.68       -0.74      5.06 o
  -2  -6   8      115.58      126.84     11.21 o
  -1  -6   8      198.30      214.99     20.53 o
   0  -6   8       65.66       66.71      7.01 o
   1  -6   8      489.79      456.88     19.75 o
   2  -6   8        3.39        1.69      3.96 o
   3  -6   8      171.18      157.53     11.47 o
   4  -6   8       15.91        4.52      7.21 o
   5  -6   8       28.57       17.12     11.26 o
  -6  -5   8       18.72       13.77      8.34 o
  -5  -5   8        1.59        6.81      6.53 o
  -4  -5   8       20.84       20.13      6.77 o
  -3  -5   8        9.15       15.37      5.83 o
  -2  -5   8       70.72       56.89      6.08 o
  -1  -5   8      851.64      798.64     16.54 o
   0  -5   8       65.93       66.02      4.97 o
   1  -5   8        8.90       -0.29     15.25 o
   2  -5   8        5.65        7.72      4.04 o
   3  -5   8       47.04       49.82      6.78 o
   4  -5   8       22.66       21.35      8.09 o
   5  -5   8      100.36      101.30     14.02 o
   6  -5   8        0.56        4.85     11.79 o
  -7  -4   8        9.67       23.30      8.86 o
  -6  -4   8       16.34       19.21      6.18 o
  -5  -4   8        0.06       -4.23      5.23 o
  -4  -4   8       12.93       10.02      5.57 o
  -3  -4   8       10.46       12.60      4.20 o
  -2  -4   8      263.94      263.57      8.00 o
  -1  -4   8       25.76       25.79      3.12 o
   0  -4   8       70.37       83.93      5.51 o
   1  -4   8       16.19       19.72      7.15 o
   2  -4   8      185.07      171.41     10.23 o
   3  -4   8        0.81       -1.28      3.76 o
   4  -4   8       14.05       17.03      7.73 o
   5  -4   8        2.15       -9.16      9.76 o
   6  -4   8        0.05        3.51      7.33 o
  -7  -3   8       13.48       13.90      6.67 o
  -6  -3   8       46.65       44.02      7.63 o
  -5  -3   8       37.97       30.48      6.04 o
  -4  -3   8      121.26      109.25      8.38 o
  -3  -3   8       50.46       60.68      5.71 o
  -2  -3   8       19.94       19.52      2.96 o
  -1  -3   8      248.98      267.79      7.25 o
   0  -3   8       73.31       69.58      4.80 o
   1  -3   8       17.13       21.31      5.44 o
   2  -3   8      337.17      311.64     11.03 o
   3  -3   8       59.35       58.07      6.72 o
   4  -3   8       10.14        5.20      4.15 o
   5  -3   8        6.63        8.76      5.68 o
   6  -3   8        0.17        3.12      6.43 o
  -7  -2   8       17.04       27.63      7.19 o
  -6  -2   8       50.22       42.97      7.23 o
  -5  -2   8       98.08      106.14      9.53 o
  -4  -2   8      226.75      238.53     11.26 o
  -3  -2   8       91.64       84.23      5.21 o
  -2  -2   8        3.29        5.60      2.71 o
  -1  -2   8      101.33      100.01      4.04 o
   0  -2   8       64.98       60.41      5.36 o
   1  -2   8        2.58        4.79      2.54 o
   2  -2   8      228.20      235.79      7.45 o
   3  -2   8        0.06        1.14      2.53 o
   4  -2   8       30.89       23.73      4.12 o
   5  -2   8        4.26        4.35      5.11 o
   6  -2   8        3.66        0.06      7.55 o
  -7  -1   8       10.03       18.54      6.23 o
  -6  -1   8       34.81       30.04      6.55 o
  -5  -1   8      133.68      131.63      8.73 o
  -4  -1   8       37.58       39.44      4.23 o
  -3  -1   8       36.17       37.55      4.61 o
  -2  -1   8      119.52      116.58      5.56 o
  -1  -1   8        0.01       -1.79      6.86 o
   0  -1   8      141.21      116.74     13.64 o
   1  -1   8      142.81      134.45      6.67 o
   2  -1   8       24.90       24.04      2.89 o
   3  -1   8       67.99       68.89      5.17 o
   4  -1   8       13.30       13.60      4.50 o
   5  -1   8       32.21       44.95      6.92 o
   6  -1   8        5.07        5.91      6.84 o
  -8   0   8       18.79        9.49      8.77 o
  -7   0   8        0.34        4.26     11.59 o
  -6   0   8        7.77        7.18      5.10 o
  -5   0   8        0.05        0.55      3.08 o
  -4   0   8      127.34      125.58      6.51 o
  -3   0   8       31.78       27.36      3.28 o
  -2   0   8        9.62       10.96      2.36 o
  -1   0   8       73.69       72.69     10.19 o
   0   0   8       32.80       25.90      8.81 o
   1   0   8       36.72       35.75      3.43 o
   2   0   8       47.70       49.81      3.67 o
   3   0   8        2.09        2.02      2.71 o
   4   0   8       28.51       29.15      4.58 o
   5   0   8        1.14       -1.58      4.17 o
   6   0   8        7.71       11.57      7.15 o
  -8   1   8        0.38        2.36      7.94 o
  -7   1   8        2.03       -1.15      5.21 o
  -6   1   8       20.51       27.52     11.11 o
  -5   1   8        0.67        0.01      3.12 o
  -4   1   8      240.59      234.39      8.26 o
  -3   1   8      287.33      282.84     18.68 o
  -2   1   8        3.78        3.13      2.12 o
  -1   1   8      273.21      260.11      4.85 o
   0   1   8       37.33       39.14      3.46 o
   1   1   8      437.42      459.16      8.68 o
   2   1   8       33.95       32.61      4.37 o
   3   1   8      154.45      162.71      7.93 o
   4   1   8       34.75       45.53      5.26 o
   5   1   8        8.67        4.27      4.20 o
   6   1   8       44.86       64.53      8.84 o
  -8   2   8        5.44       14.32      8.95 o
  -7   2   8        0.55        1.74      5.32 o
  -6   2   8       42.32       48.54      7.86 o
  -5   2   8       30.32       19.73      4.05 o
  -4   2   8      129.77      125.03      6.68 o
  -3   2   8      163.63      168.87      6.23 o
  -2   2   8      169.37      184.63      5.75 o
  -1   2   8      317.20      324.27     10.02 o
   0   2   8       28.59       30.94      4.90 o
   1   2   8      385.79      381.75      8.58 o
   2   2   8        5.26        8.45      3.43 o
   3   2   8       74.99       67.19      7.43 o
   4   2   8        5.51        3.48      4.20 o
   5   2   8       25.31       25.77      6.15 o
  -8   3   8        0.01       -7.90      7.41 o
  -7   3   8        1.63        8.32      5.95 o
  -6   3   8      105.49      103.14     14.64 o
  -5   3   8      225.32      244.15     12.05 o
  -4   3   8       61.11       68.19      9.24 o
  -3   3   8        6.29        4.97      2.49 o
  -2   3   8        3.63        6.58      4.17 o
  -1   3   8        2.28        1.18      2.34 o
   0   3   8      137.15      144.85      5.96 o
   1   3   8      421.35      414.68     14.38 o
   2   3   8       73.17       73.86      6.26 o
   3   3   8       70.75       68.94      6.71 o
   4   3   8        8.50        3.31      7.55 o
   5   3   8       22.43       15.73      5.90 o
  -7   4   8       12.77       11.89      6.36 o
  -6   4   8       35.51       28.16      6.65 o
  -5   4   8       32.00       26.86      6.17 o
  -4   4   8       96.86       90.09      7.15 o
  -3   4   8       74.35       59.71      5.72 o
  -2   4   8       91.01      103.53      6.74 o
  -1   4   8       32.54       36.94      4.47 o
   0   4   8       67.57       68.82      5.89 o
   1   4   8       85.77       82.80      6.17 o
   2   4   8       79.28       89.40      7.00 o
   3   4   8       10.47        3.98      5.24 o
   4   4   8       35.22       46.57      8.28 o
   5   4   8       36.99       34.61      7.56 o
  -7   5   8        2.87       13.06      6.79 o
  -6   5   8      240.61      205.59     20.67 o
  -5   5   8        0.02        2.01      4.35 o
  -4   5   8      128.71      117.90      8.32 o
  -3   5   8       18.49       17.37      4.51 o
  -2   5   8      177.07      183.22     11.02 o
  -1   5   8        0.15       -3.60      3.23 o
   0   5   8      715.96      710.88     14.39 o
   1   5   8        0.48        4.35      3.89 o
   2   5   8        6.52        5.56      4.14 o
   3   5   8       33.63       30.05      7.12 o
   4   5   8        1.38       -0.75      5.41 o
  -7   6   8       14.53       14.08      9.02 o
  -6   6   8       21.61       22.68      8.27 o
  -5   6   8        2.79        9.67      6.64 o
  -4   6   8        0.94        2.04      5.41 o
  -3   6   8        3.47        0.37      3.81 o
  -2   6   8      120.60      107.66     15.91 o
  -1   6   8        4.06        3.02      4.02 o
   0   6   8       61.75       60.84      7.04 o
   1   6   8        0.43        0.41      4.09 o
   2   6   8       13.54        7.28      6.55 o
   3   6   8        0.04        3.38      6.47 o
   4   6   8        0.01       -2.46     10.11 o
  -7   7   8        0.81       -0.62     10.16 o
  -6   7   8       15.19        8.82      7.64 o
  -5   7   8       35.85       50.61     12.23 o
  -4   7   8       97.25       98.63     11.97 o
  -3   7   8      291.02      261.58     35.35 o
  -2   7   8       14.36        3.24      7.06 o
  -1   7   8        3.19        6.32      5.40 o
   0   7   8       35.32       27.82      8.12 o
   1   7   8        4.79        5.05      6.29 o
   2   7   8       24.82       16.09     16.75 o
   3   7   8       18.06       12.95      9.36 o
  -6   8   8        3.96        5.70      7.67 o
  -5   8   8       33.76       38.20      9.73 o
  -4   8   8       16.84       17.81      6.07 o
  -3   8   8      134.99      125.22     13.96 o
  -2   8   8       10.80        7.23      7.48 o
  -1   8   8       17.92       16.12      6.56 o
   0   8   8        1.32       -7.14      7.87 o
   1   8   8       18.29       12.99      7.91 o
   2   8   8       30.47       56.72     11.24 o
  -5   9   8        2.89       -1.21      6.59 o
  -4   9   8       14.16       13.07      7.61 o
  -3   9   8       21.96       15.22      8.69 o
  -2   9   8       15.87       15.24      8.76 o
  -1   9   8       48.67       55.89     11.13 o
   0   9   8       10.15        7.88      7.71 o
   1   9   8       12.92       21.70      8.70 o
  -4  10   8        7.02       14.42     11.88 o
  -3  10   8        0.98        7.04     10.18 o
  -2  10   8       22.88       37.48     13.89 o
  -1  10   8        6.34       -1.69      9.49 o
   0  10   8        2.94        8.53      8.26 o
  -2 -10   9        8.97        5.15      7.47 o
  -1 -10   9       10.11        4.84      6.61 o
   0 -10   9        0.29        7.00      6.60 o
   1 -10   9        0.08        9.40      8.41 o
   2 -10   9        4.96       13.92      9.07 o
  -3  -9   9        3.52        2.05     11.03 o
  -2  -9   9        2.49        1.81      6.26 o
  -1  -9   9        3.52       14.93      6.63 o
   0  -9   9        2.91       -2.22      5.20 o
   1  -9   9       12.66       31.70      9.74 o
   2  -9   9       12.48        9.66      7.30 o
   3  -9   9        0.41       -1.17      7.45 o
  -4  -8   9        7.39        1.40      6.85 o
  -3  -8   9        5.97        5.84      7.97 o
  -2  -8   9        4.03        4.55      5.68 o
  -1  -8   9       21.65       12.96      7.89 o
   0  -8   9        0.66        1.09      4.91 o
   1  -8   9       51.80       67.81     11.06 o
   2  -8   9       29.12       15.88      7.87 o
   3  -8   9        1.83       -3.97      6.72 o
   4  -8   9       11.73       20.40      9.35 o
  -5  -7   9        3.82        8.74     15.37 o
  -4  -7   9        9.57        7.96     15.81 o
  -3  -7   9        4.86        5.25      5.78 o
  -2  -7   9        7.18        9.42      5.70 o
  -1  -7   9       12.90        8.60      6.10 o
   0  -7   9        3.35       -0.37      4.04 o
   1  -7   9        0.01        2.00      5.49 o
   2  -7   9        4.50        6.54      6.08 o
   3  -7   9        0.64        3.07      6.43 o
   4  -7   9        0.46       -3.35      6.99 o
  -5  -6   9        0.61       -2.86      6.68 o
  -4  -6   9        8.14       13.51      6.80 o
  -3  -6   9        8.00       13.10      6.05 o
  -2  -6   9        4.64       -0.21      4.34 o
  -1  -6   9        8.82       13.32      4.96 o
   0  -6   9        8.07        5.97      3.88 o
   1  -6   9        0.56       -3.50      4.57 o
   2  -6   9       36.52       47.27     10.18 o
   3  -6   9       14.35       15.22      5.52 o
   4  -6   9       25.73       23.09      9.46 o
   5  -6   9       42.13       26.26     11.07 o
  -6  -5   9        6.84       10.62      8.45 o
  -5  -5   9       12.22       15.93      7.69 o
  -4  -5   9       34.66       19.35      6.97 o
  -3  -5   9       64.70       60.36      8.52 o
  -2  -5   9      142.75      120.81     10.02 o
  -1  -5   9        4.10        5.24      3.82 o
   0  -5   9       12.73       17.08      4.07 o
   1  -5   9       90.97       81.62      9.30 o
   2  -5   9      140.44      154.80     10.12 o
   3  -5   9        3.92        5.02      4.32 o
   4  -5   9      100.08      100.74     15.28 o
   5  -5   9       34.91       55.31      8.69 o
  -6  -4   9        7.58       13.14     10.37 o
  -5  -4   9       13.33       18.93      7.23 o
  -4  -4   9       15.78       15.61      6.09 o
  -3  -4   9        0.13       -1.83      3.95 o
  -2  -4   9      244.22      260.77     25.08 o
  -1  -4   9       82.70       76.65      6.63 o
   0  -4   9        7.02        5.77      3.05 o
   1  -4   9       66.59       42.26     15.55 o
   2  -4   9       11.59       11.04      3.82 o
   3  -4   9        5.63        8.57      4.40 o
   4  -4   9      279.74      286.69     24.53 o
   5  -4   9        1.33       -2.10      5.08 o
  -7  -3   9       18.95       23.14      7.45 o
  -6  -3   9        0.59        4.32      5.19 o
  -5  -3   9        5.69        8.62      5.99 o
  -4  -3   9        3.86       -0.87      4.74 o
  -3  -3   9       30.18       30.70     10.29 o
  -2  -3   9       54.96       65.42     16.68 o
  -1  -3   9       60.20       64.36      7.85 o
   0  -3   9        2.33        2.80      7.13 o
   1  -3   9       77.18       74.84      5.62 o
   2  -3   9       16.26       19.18      4.21 o
   3  -3   9       44.59       38.14      8.66 o
   4  -3   9       31.47       32.97      5.36 o
   5  -3   9        8.36       11.10      6.08 o
  -7  -2   9       12.70       -0.25      5.47 o
  -6  -2   9       47.24       48.99      8.38 o
  -5  -2   9       22.96       27.18      5.89 o
  -4  -2   9      138.75      132.22     10.82 o
  -3  -2   9        0.83        5.96      4.05 o
  -2  -2   9        0.28        0.43      2.42 o
  -1  -2   9       67.46       64.22      3.23 o
   0  -2   9        0.00        2.34     11.04 o
   1  -2   9      503.92      499.99      8.36 o
   2  -2   9        7.70        6.05      2.77 o
   3  -2   9      127.94      130.84      6.66 o
   4  -2   9       11.98       19.74      6.60 o
   5  -2   9       28.81       34.22      6.79 o
  -7  -1   9        0.20       -1.89      5.40 o
  -6  -1   9       26.89       42.96     10.17 o
  -5  -1   9        6.79        4.00      4.36 o
  -4  -1   9      305.38      311.51     11.38 o
  -3  -1   9        1.01       -0.63      2.76 o
  -2  -1   9       22.54       19.50      2.88 o
  -1  -1   9       36.24       58.22     14.48 o
   0  -1   9       36.81       54.92     14.85 o
   1  -1   9      318.03      312.16      6.19 o
   2  -1   9        0.00        1.29      2.38 o
   3  -1   9       26.17       24.57      5.12 o
   4  -1   9        8.56       10.07      3.93 o
   5  -1   9       20.86       21.91      6.23 o
  -7   0   9        0.26        4.67      6.08 o
  -6   0   9        9.59       14.81      5.69 o
  -5   0   9       20.60       13.75      6.52 o
  -4   0   9      103.64      109.01     12.80 o
  -3   0   9        4.83        0.97      3.22 o
  -2   0   9        6.27        6.16      2.24 o
  -1   0   9        0.44       -2.32      9.16 o
   0   0   9      262.33      279.97     24.33 o
   1   0   9       25.37       25.69      2.95 o
   2   0   9       35.16       33.50      4.25 o
   3   0   9       69.43       72.34      8.46 o
   4   0   9        8.76        9.29      3.92 o
   5   0   9        8.23        5.03      6.56 o
  -7   1   9        1.46       -1.61      5.46 o
  -6   1   9       37.20       24.66      9.33 o
  -5   1   9      163.25      166.61      9.75 o
  -4   1   9        2.86        4.12      3.26 o
  -3   1   9      247.25      240.93      8.61 o
  -2   1   9       54.50       56.47      3.58 o
  -1   1   9       73.04       74.16      4.87 o
   0   1   9      125.04      127.58      5.09 o
   1   1   9        1.48       -0.16      2.61 o
   2   1   9      152.09      145.08      7.64 o
   3   1   9       34.40       35.78      4.75 o
   4   1   9        0.26       -2.32      3.84 o
   5   1   9       23.28       24.49      6.08 o
  -7   2   9        2.46        3.02      7.38 o
  -6   2   9       49.57       46.85      7.68 o
  -5   2   9      170.09      181.76     13.27 o
  -4   2   9       48.56       42.27      5.09 o
  -3   2   9       46.77       51.47      6.24 o
  -2   2   9        7.88        6.84      2.31 o
  -1   2   9      153.16      145.33      7.33 o
   0   2   9      142.91      144.90      8.62 o
   1   2   9        4.07        7.32      3.04 o
   2   2   9       73.15       79.19      6.29 o
   3   2   9       13.06       18.28      4.62 o
   4   2   9       42.81       41.01      9.46 o
   5   2   9        8.24       11.84      5.63 o
  -7   3   9        0.03        0.30      5.43 o
  -6   3   9       52.39       52.68      7.95 o
  -5   3   9        3.86       -0.29      3.56 o
  -4   3   9       21.18       16.06      4.11 o
  -3   3   9      149.46      144.62      8.41 o
  -2   3   9        6.16        4.34      3.76 o
  -1   3   9       57.71       49.95      5.49 o
   0   3   9      172.01      175.44      9.20 o
   1   3   9        1.41        5.63      3.14 o
   2   3   9       37.50       40.21      5.37 o
   3   3   9       72.32       73.71      7.08 o
   4   3   9       10.90       10.25      6.06 o
   5   3   9        0.14        2.01      5.42 o
  -7   4   9        3.94       -1.51      8.33 o
  -6   4   9        0.01        4.89      5.17 o
  -5   4   9       70.61       73.20      8.56 o
  -4   4   9       11.69       12.58      3.96 o
  -3   4   9       80.31       90.23     22.84 o
  -2   4   9       23.53       27.07      6.17 o
  -1   4   9       65.61       71.52     10.62 o
   0   4   9      225.33      216.95      8.76 o
   1   4   9       33.90       31.14      4.57 o
   2   4   9       35.27       29.44      5.01 o
   3   4   9      105.17      104.35     10.32 o
   4   4   9       21.69       14.78      6.75 o
  -7   5   9        5.09        1.08      6.09 o
  -6   5   9        2.53        6.06      7.63 o
  -5   5   9       26.08       32.24      6.87 o
  -4   5   9       33.20       29.81      6.35 o
  -3   5   9       28.98       35.64      6.30 o
  -2   5   9       16.39       15.54      5.19 o
  -1   5   9       12.24       15.09      4.46 o
   0   5   9       66.06       58.89      5.39 o
   1   5   9        4.91        6.38      3.65 o
   2   5   9        3.31        8.42      6.06 o
   3   5   9       30.15       46.05      9.98 o
   4   5   9       16.70       24.37     14.59 o
  -6   6   9       33.76       63.57      9.32 o
  -5   6   9       23.26       32.10      8.50 o
  -4   6   9       54.42       47.52      9.33 o
  -3   6   9       42.25       33.12      7.41 o
  -2   6   9        9.81       17.71      5.67 o
  -1   6   9      232.26      221.00     11.93 o
   0   6   9       30.62       31.86      5.96 o
   1   6   9       96.84       95.00     11.93 o
   2   6   9        0.39        2.63      6.11 o
   3   6   9       13.04       17.98      8.45 o
  -6   7   9       16.71       13.98      8.05 o
  -5   7   9        4.88        4.35      6.37 o
  -4   7   9        3.04       -0.34      5.76 o
  -3   7   9       70.63       76.23     11.41 o
  -2   7   9       12.26       20.13     10.53 o
  -1   7   9        9.87       10.76      5.95 o
   0   7   9        3.66        1.78      6.24 o
   1   7   9       29.04       23.22     18.78 o
   2   7   9        1.32       -4.26      6.26 o
  -5   8   9       34.62       42.82     10.33 o
  -4   8   9       40.23       39.97     15.78 o
  -3   8   9       71.75       57.65     10.97 o
  -2   8   9        2.55       -1.55      6.87 o
  -1   8   9        8.41       20.45      7.69 o
   0   8   9        0.52        3.17      6.42 o
   1   8   9        1.44        1.72      7.14 o
   2   8   9       21.00       25.30      9.39 o
  -4   9   9       13.63        1.24      9.95 o
  -3   9   9       41.00       33.31     10.17 o
  -2   9   9       15.43        7.10      9.84 o
  -1   9   9        2.99        9.58      7.34 o
   0   9   9        0.01        3.27      6.81 o
  -2  -9  10       21.43       13.55      7.42 o
  -1  -9  10        4.53        5.33      5.99 o
   0  -9  10       31.96       28.19      7.76 o
   1  -9  10        2.06        2.66      6.80 o
   2  -9  10        6.72        3.79      7.28 o
  -3  -8  10        7.34        3.47      7.27 o
  -2  -8  10        0.32        5.78     13.45 o
  -1  -8  10       73.21       60.71     10.47 o
   0  -8  10       78.15       70.91      9.38 o
   1  -8  10       16.92        7.90      7.36 o
   2  -8  10        3.58        8.47      7.24 o
   3  -8  10        0.17        7.67      8.26 o
  -4  -7  10        0.54        4.34      6.89 o
  -3  -7  10       36.17       29.89      7.57 o
  -2  -7  10        0.74       -0.21      4.81 o
  -1  -7  10      178.61      158.18     27.82 o
   0  -7  10       36.63       40.29      8.31 o
   1  -7  10        0.05        4.79      6.00 o
   2  -7  10       25.23       25.13      8.15 o
   3  -7  10        0.19        1.71      6.51 o
   4  -7  10       19.52       29.84     13.33 o
  -5  -6  10        4.97        1.74      6.87 o
  -4  -6  10        9.16       13.28      6.94 o
  -3  -6  10       10.79       17.70     10.16 o
  -2  -6  10        0.11       -0.05      4.50 o
  -1  -6  10       55.36       58.23      7.47 o
   0  -6  10        0.28       -0.38      3.65 o
   1  -6  10        5.70       15.84      9.74 o
   2  -6  10        6.56       10.57      4.83 o
   3  -6  10        0.05        1.07      6.56 o
   4  -6  10        7.28        2.86      6.68 o
  -5  -5  10        0.11       -5.91      5.66 o
  -4  -5  10       25.94       19.33      6.83 o
  -3  -5  10       10.12        4.92      5.18 o
  -2  -5  10        0.01       -1.90      3.79 o
  -1  -5  10        4.21        1.87      4.72 o
   0  -5  10        7.75        5.38      4.69 o
   1  -5  10        2.97       10.79      5.49 o
   2  -5  10       77.54       75.19      7.68 o
   3  -5  10       22.21       18.33     10.47 o
   4  -5  10        0.05        9.96      7.02 o
  -6  -4  10        7.63       13.49      9.06 o
  -5  -4  10        2.41        2.71      6.11 o
  -4  -4  10       59.29       50.06      8.13 o
  -3  -4  10      112.12      116.76     10.16 o
  -2  -4  10        8.57        8.58      4.31 o
  -1  -4  10       16.01       18.59      6.83 o
   0  -4  10       16.63       14.31      7.95 o
   1  -4  10        7.95        2.13      5.08 o
   2  -4  10       31.58       38.31      5.59 o
   3  -4  10        0.70        6.00      4.08 o
   4  -4  10       22.06       18.15      6.05 o
   5  -4  10        4.63       13.91      6.31 o
  -6  -3  10       25.48       24.75      8.16 o
  -5  -3  10       18.90       23.53      7.37 o
  -4  -3  10       12.23       14.78      5.69 o
  -3  -3  10       15.20        9.09      4.46 o
  -2  -3  10       85.48       89.49      7.04 o
  -1  -3  10       10.19       15.52      3.20 o
   0  -3  10       80.76       79.76      7.98 o
   1  -3  10       16.41       10.36      3.27 o
   2  -3  10        2.54        0.39      4.70 o
   3  -3  10       65.56       72.53      8.08 o
   4  -3  10        0.35       -1.06      4.27 o
   5  -3  10       12.79       27.70      7.30 o
  -6  -2  10        0.12       -7.04      5.25 o
  -5  -2  10        0.11       -5.31      7.50 o
  -4  -2  10        4.62       16.42      5.76 o
  -3  -2  10       11.19       13.92      4.52 o
  -2  -2  10      133.50      125.44      7.41 o
  -1  -2  10        5.87        8.69      6.08 o
   0  -2  10       21.53       21.65     12.91 o
   1  -2  10       45.38       44.64      4.46 o
   2  -2  10       13.18        9.23      3.20 o
   3  -2  10       32.43       31.98      4.81 o
   4  -2  10        0.00        2.25      3.90 o
   5  -2  10        0.14        3.16      5.60 o
  -7  -1  10        4.51        6.55      5.94 o
  -6  -1  10        3.63        3.97      7.51 o
  -5  -1  10      129.44      113.94     11.08 o
  -4  -1  10        3.68        1.46      3.70 o
  -3  -1  10      186.35      165.18     10.45 o
  -2  -1  10       23.78       29.65      3.26 o
  -1  -1  10        7.48        6.18     10.82 o
   0  -1  10      209.34      209.56     22.95 o
   1  -1  10       19.95       20.15      3.25 o
   2  -1  10       50.16       48.29      4.43 o
   3  -1  10       18.25       18.32      5.05 o
   4  -1  10       17.02       19.60      4.83 o
   5  -1  10        1.15       -2.74      6.60 o
  -7   0  10        0.24       -4.67      5.78 o
  -6   0  10        3.84        0.76      4.64 o
  -5   0  10      216.37      238.61     11.60 o
  -4   0  10        0.01       -1.06      3.23 o
  -3   0  10      216.49      220.34      8.28 o
  -2   0  10        1.51        1.75      2.12 o
  -1   0  10       18.99       16.63     11.39 o
   0   0  10       40.00       45.05     13.28 o
   1   0  10       19.41       13.09      4.41 o
   2   0  10       63.42       59.68      4.68 o
   3   0  10        1.09       -0.72      2.97 o
   4   0  10        8.27       13.12      4.75 o
   5   0  10        0.61        1.71      6.27 o
  -7   1  10        0.08        3.62      5.71 o
  -6   1  10       25.72       28.00      7.30 o
  -5   1  10      156.83      153.75      9.55 o
  -4   1  10        8.24        5.04      4.46 o
  -3   1  10       27.98       30.74      4.32 o
  -2   1  10        0.61        4.92      2.38 o
  -1   1  10        7.72        4.59      3.19 o
   0   1  10       23.51       22.61      7.52 o
   1   1  10       82.94       79.39      5.62 o
   2   1  10        0.19        3.97      3.13 o
   3   1  10        5.44        4.42      3.82 o
   4   1  10        1.22       -1.15      4.30 o
  -7   2  10        8.84       11.08      6.42 o
  -6   2  10        8.45        9.89      5.03 o
  -5   2  10       27.11       14.14      5.08 o
  -4   2  10       36.18       31.90      5.15 o
  -3   2  10      159.00      155.22     11.44 o
  -2   2  10       92.26       84.83      5.46 o
  -1   2  10       25.14       18.68      5.21 o
   0   2  10       78.99       73.83      6.76 o
   1   2  10       50.10       59.64      8.87 o
   2   2  10       50.64       60.90      8.12 o
   3   2  10        0.01        5.12      4.36 o
   4   2  10        2.75       -0.85      4.82 o
  -7   3  10        0.44        0.31      5.27 o
  -6   3  10      114.89      125.45     11.28 o
  -5   3  10       32.71       26.66      6.13 o
  -4   3  10        7.68        8.83      7.07 o
  -3   3  10       30.90       27.34      4.69 o
  -2   3  10      113.46      120.75      8.75 o
  -1   3  10        9.22       12.06      4.31 o
   0   3  10      168.95      176.03      8.04 o
   1   3  10       21.19       15.84      3.96 o
   2   3  10        6.78       15.62      4.36 o
   3   3  10       28.71       35.49      7.38 o
   4   3  10        0.95       -1.85      5.04 o
  -7   4  10        8.28        7.78      6.20 o
  -6   4  10       13.43       16.61      6.07 o
  -5   4  10        5.40        4.06      4.58 o
  -4   4  10       12.92       24.05      5.28 o
  -3   4  10       68.07       85.75      9.09 o
  -2   4  10       28.88       36.42      5.79 o
  -1   4  10        0.04        3.11      3.90 o
   0   4  10      110.85      119.51      7.06 o
   1   4  10        2.10        3.89      3.61 o
   2   4  10       47.21       50.84      6.41 o
   3   4  10        5.57       -2.66      5.54 o
  -6   5  10        3.12        7.75      5.80 o
  -5   5  10       17.54       16.33      5.70 o
  -4   5  10        5.41        8.01      8.73 o
  -3   5  10      155.85      161.88     12.55 o
  -2   5  10        4.55        4.71      4.77 o
  -1   5  10        2.20        3.25      4.78 o
   0   5  10        7.32        8.29      4.51 o
   1   5  10        1.86       -3.50      4.04 o
   2   5  10       67.05       71.32     11.04 o
   3   5  10        0.44       -0.73      6.53 o
  -6   6  10        3.24        6.39     15.80 o
  -5   6  10       21.46       25.33      8.47 o
  -4   6  10        8.43       25.65     11.14 o
  -3   6  10       55.20       59.84     16.90 o
  -2   6  10        1.01        0.23      4.77 o
  -1   6  10        0.85        2.55      5.00 o
   0   6  10        0.13        1.62      4.44 o
   1   6  10        7.52        3.10      6.12 o
   2   6  10       29.49       37.36      9.42 o
  -5   7  10        1.83        2.36      6.59 o
  -4   7  10        2.16       -0.88      8.39 o
  -3   7  10        8.92       16.80      7.99 o
  -2   7  10        0.12       -3.28      6.45 o
  -1   7  10       63.38       75.81     18.83 o
   0   7  10       10.27        7.36      6.35 o
   1   7  10       16.35       15.67      7.88 o
   2   7  10        4.17       10.33      8.21 o
  -4   8  10        1.04       10.54     10.67 o
  -3   8  10        0.39       12.99     10.33 o
  -2   8  10        4.13       11.12      9.67 o
  -1   8  10       16.93       19.69      8.38 o
   0   8  10        1.04        1.27      6.26 o
  -3   9  10        0.18        4.36     11.58 o
  -2   9  10       38.96       35.47     12.86 o
  -2  -8  11        5.19        9.14      6.22 o
  -1  -8  11       51.29       56.56     14.54 o
   0  -8  11        3.62       -4.93      4.57 o
   1  -8  11       25.58       26.50     11.26 o
   2  -8  11        0.00        6.47      7.05 o
  -3  -7  11        2.88       -7.57      5.38 o
  -2  -7  11       13.67       12.00      8.61 o
  -1  -7  11       58.73       60.18      8.44 o
   0  -7  11       58.98       54.48     21.89 o
   1  -7  11        2.70       18.72      7.26 o
   2  -7  11       24.74       33.88      8.38 o
   3  -7  11       15.26       11.69      7.33 o
  -4  -6  11        3.77        9.10      6.58 o
  -3  -6  11        1.02       -4.75      5.12 o
  -2  -6  11      206.02      170.92     12.52 o
  -1  -6  11        0.85        5.14      4.31 o
   0  -6  11       36.85       39.72      8.21 o
   1  -6  11       10.07       20.15      6.82 o
   2  -6  11       24.73       14.36      5.36 o
   3  -6  11       24.91       22.68      8.12 o
  -5  -5  11        4.12       17.03      7.56 o
  -4  -5  11        5.62       -4.37     12.52 o
  -3  -5  11        1.35        6.73      5.06 o
  -2  -5  11        6.40        3.36      4.52 o
  -1  -5  11       10.78       11.80      4.29 o
   0  -5  11       36.45       41.74      7.40 o
   1  -5  11        8.45        9.80      6.34 o
   2  -5  11       10.42       12.93      4.63 o
   3  -5  11        0.17        8.54      6.09 o
   4  -5  11       10.52        4.09      7.65 o
  -5  -4  11       21.48       23.39      7.48 o
  -4  -4  11        5.66       -9.22      6.94 o
  -3  -4  11        2.71        9.14      4.94 o
  -2  -4  11        6.41       10.32      4.27 o
  -1  -4  11       31.14       27.78      4.45 o
   0  -4  11        0.49       -2.61      3.54 o
   1  -4  11       26.90       29.97      4.83 o
   2  -4  11       18.17       27.67      5.00 o
   3  -4  11       46.51       41.72      5.35 o
   4  -4  11        2.09        1.63      5.12 o
  -6  -3  11        0.41       -4.49      6.12 o
  -5  -3  11       35.24       31.30      7.67 o
  -4  -3  11       24.62       24.28      6.32 o
  -3  -3  11        0.28       -4.80      3.20 o
  -2  -3  11        0.02       -3.09      6.90 o
  -1  -3  11        5.93        3.85      3.82 o
   0  -3  11        3.10        3.59      3.38 o
   1  -3  11       31.13       30.75      5.33 o
   2  -3  11       13.01       14.51      3.40 o
   3  -3  11        5.61        3.29      3.71 o
   4  -3  11        1.06       -2.07      5.11 o
  -6  -2  11       11.83        5.83      6.93 o
  -5  -2  11        1.16       -1.15      5.27 o
  -4  -2  11        8.98        9.83      5.35 o
  -3  -2  11       45.83       39.24      5.81 o
  -2  -2  11        3.21        1.38      3.22 o
   0  -2  11       70.18       60.04     15.32 o
   1  -2  11        5.33        7.29      4.28 o
   2  -2  11        0.96        2.75      3.08 o
   3  -2  11        7.93        3.66      3.75 o
   4  -2  11        5.57        4.49      5.21 o
  -6  -1  11        0.11       -1.32      6.11 o
  -5  -1  11       13.23       10.51      5.95 o
  -4  -1  11        3.66        4.07      4.52 o
  -3  -1  11        5.05        4.34      3.19 o
  -2  -1  11        7.24        2.50      2.64 o
   0  -1  11        0.02       -7.63      9.77 o
   1  -1  11       56.90       69.14      5.15 o
   2  -1  11       11.36       11.70      3.29 o
   3  -1  11       12.15        7.56      3.72 o
   4  -1  11        2.37        1.64      5.03 o
  -6   0  11        2.25        2.92     13.69 o
  -5   0  11        9.63       -5.91      3.94 o
  -4   0  11       40.10       37.73      7.73 o
  -3   0  11        7.68        4.12      4.16 o
  -2   0  11       21.86       26.25     10.76 o
   0   0  11       77.61       71.47     15.48 o
   1   0  11      118.05      106.68      8.77 o
   2   0  11       46.63       46.97      4.76 o
   3   0  11       18.22        9.62      4.33 o
   4   0  11       19.19       22.03      9.27 o
  -6   1  11        4.18        4.18      5.11 o
  -5   1  11        0.58        3.81      4.39 o
  -4   1  11       42.83       49.06      5.92 o
  -3   1  11       49.03       45.29      4.82 o
  -2   1  11       42.41       52.91      5.72 o
   0   1  11      116.06      116.34      8.12 o
   1   1  11       50.89       65.19      5.26 o
   2   1  11       27.21       26.72      4.79 o
   3   1  11        0.16        1.48      3.38 o
   4   1  11       15.40       10.13      5.47 o
  -6   2  11       27.95       34.87     12.20 o
  -5   2  11        1.11        1.17      7.32 o
  -4   2  11       24.43       26.40      5.16 o
  -3   2  11        0.53        2.97      3.27 o
  -2   2  11        1.22        0.65      3.46 o
  -1   2  11       18.61       14.96      3.55 o
   0   2  11      117.78      119.97      6.36 o
   1   2  11        0.07       -0.28      3.33 o
   2   2  11       23.09       20.84      4.95 o
   3   2  11        6.85        1.95      3.87 o
  -6   3  11       19.47       15.78      6.09 o
  -5   3  11        1.98       -3.20      7.48 o
  -4   3  11        6.99       10.92      5.85 o
  -3   3  11        0.01       -3.35      2.94 o
  -2   3  11       27.35       22.10      5.06 o
  -1   3  11        0.95        4.18      3.77 o
   0   3  11       17.49       19.91      4.14 o
   1   3  11       35.97       39.49      5.15 o
   2   3  11        0.96        4.14      4.11 o
   3   3  11       16.30       10.12      6.34 o
  -6   4  11       12.72       16.45      6.82 o
  -5   4  11        1.44       -2.33      4.84 o
  -4   4  11       39.77       33.21     13.39 o
  -3   4  11       11.90       11.73      5.37 o
  -2   4  11        7.83        4.65      4.41 o
  -1   4  11      173.18      171.39     10.19 o
   0   4  11       79.70       76.67      8.14 o
   1   4  11       41.81       33.26      7.69 o
   2   4  11        0.24        8.85      5.86 o
   3   4  11       12.17       18.26      7.75 o
  -6   5  11        1.30        4.59      5.69 o
  -5   5  11        0.01        9.99     10.12 o
  -4   5  11       23.48       19.23     10.08 o
  -3   5  11       60.96       82.22     12.51 o
  -2   5  11       17.63       16.06      7.62 o
  -1   5  11       16.39       26.35      6.34 o
   0   5  11        1.07        4.90      4.50 o
   1   5  11       12.13       11.79      5.45 o
   2   5  11        1.83        1.79      6.70 o
  -5   6  11        7.66        0.98     10.00 o
  -4   6  11       81.44       64.29     13.76 o
  -3   6  11        2.50       10.19      9.06 o
  -2   6  11       25.13       16.22      9.38 o
  -1   6  11        0.00       -0.14      6.17 o
   0   6  11        2.57       -5.28      5.00 o
   1   6  11        2.87        4.20      6.61 o
  -4   7  11       48.77       33.90     12.52 o
  -3   7  11        0.82        3.10      8.57 o
  -2   7  11       47.87       44.68     12.18 o
  -1   7  11        5.55       10.59      9.54 o
   0   7  11       12.79       16.61      7.27 o
  -3   8  11        0.16        7.41      9.43 o
  -2   8  11       30.94       38.50     12.12 o
  -2  -7  12        0.01        5.21      9.81 o
  -1  -7  12        0.22        3.28      5.24 o
   0  -7  12       12.24        5.48      6.75 o
   1  -7  12       10.69       -1.87      5.76 o
  -3  -6  12        6.04        6.94      5.58 o
  -2  -6  12        1.52       -4.04      6.97 o
  -1  -6  12       19.81       33.72      6.25 o
   0  -6  12        7.61        3.78      5.20 o
   1  -6  12       39.70       23.29      7.45 o
   2  -6  12        1.88        1.53      4.46 o
  -4  -5  12        3.90        1.44      5.28 o
  -3  -5  12       40.05       34.74      7.04 o
  -2  -5  12       59.67       63.65     11.79 o
  -1  -5  12       49.36       44.63      9.24 o
   0  -5  12       22.09       19.04     15.06 o
   1  -5  12       42.01       48.03      6.20 o
   2  -5  12       12.90       17.29      5.13 o
  -4  -4  12       21.25       24.15      6.73 o
  -3  -4  12        3.23        2.66      4.35 o
  -2  -4  12        6.77        7.81      6.67 o
  -1  -4  12       47.46       38.05      7.52 o
   0  -4  12        1.08        0.31      3.86 o
   1  -4  12       95.88      113.12      7.87 o
   2  -4  12        0.06        0.19      4.94 o
   3  -4  12        2.89        6.59      4.66 o
  -5  -3  12       15.36       22.00     17.53 o
  -4  -3  12       26.78       35.70      8.85 o
  -3  -3  12        4.92        1.53      4.14 o
  -2  -3  12        1.04       -0.64      4.22 o
  -1  -3  12        4.27       10.67      4.43 o
   0  -3  12        2.27        2.30      3.25 o
   1  -3  12       26.91       23.27      5.06 o
   2  -3  12        9.74       18.16      4.86 o
   3  -3  12        0.54       -2.20      4.39 o
  -5  -2  12       69.99       73.94      9.87 o
  -4  -2  12       25.78       24.48      6.11 o
  -3  -2  12       18.67       10.39      4.38 o
  -2  -2  12        0.65       -2.07      3.67 o
   0  -2  12       17.51       24.49     13.65 o
   1  -2  12        0.34        0.32      3.95 o
   2  -2  12        0.01        0.44      3.32 o
   3  -2  12        8.31        2.69      4.50 o
  -5  -1  12       85.33       89.91     10.26 o
  -4  -1  12       22.18       26.70      9.16 o
  -3  -1  12       22.52       26.90      4.79 o
  -2  -1  12        5.35       11.86      4.11 o
   0  -1  12        3.05       12.58     11.41 o
   1  -1  12       11.84       12.55      3.28 o
   2  -1  12        5.53        7.26      3.75 o
   3  -1  12        2.31       -4.97      4.35 o
  -6   0  12       31.27       34.17     14.94 o
  -5   0  12       42.87       43.62      7.92 o
  -4   0  12       34.39       29.44      5.07 o
  -3   0  12       11.66        3.21      3.26 o
  -2   0  12        2.01        2.80      3.18 o
   0   0  12       17.51       16.85     11.38 o
   1   0  12       15.66       18.44      4.03 o
   2   0  12        6.04       10.95      4.36 o
   3   0  12        0.06        2.97      4.55 o
  -6   1  12       34.85       47.60      9.47 o
  -5   1  12        1.05        0.81      7.79 o
  -4   1  12       28.19       36.40      5.32 o
  -3   1  12       13.35       14.11      3.65 o
  -2   1  12       60.00       61.44      5.53 o
  -1   1  12       16.79       19.26      4.34 o
   0   1  12       25.29       25.50      7.11 o
   1   1  12        2.87       10.13      5.08 o
   2   1  12       16.00       11.78      4.83 o
   3   1  12       39.75       41.10      6.64 o
  -6   2  12        1.84        8.55      6.42 o
  -5   2  12        5.12       10.41      9.46 o
  -4   2  12       30.80       34.84      6.61 o
  -3   2  12        2.92       -0.39      3.77 o
  -1   2  12       55.15       80.37      9.42 o
   0   2  12       70.64       67.69      7.71 o
   1   2  12        3.05        9.38      5.42 o
   2   2  12        0.35       -2.99      4.76 o
  -5   3  12        7.96        5.56      5.66 o
  -4   3  12       10.77        8.73      4.41 o
  -3   3  12        0.08       -3.02      4.57 o
  -2   3  12        1.71        2.29      5.50 o
  -1   3  12       20.15       28.37      7.52 o
   0   3  12        5.51        7.81      5.34 o
   1   3  12        3.84        7.51      5.49 o
   2   3  12       14.93       14.48      8.26 o
  -5   4  12        3.06        6.03      6.41 o
  -4   4  12        0.13        8.34      6.14 o
  -3   4  12        2.32        5.18      4.86 o
  -2   4  12       17.34       24.44      5.77 o
  -1   4  12       23.73       30.10      9.59 o
   0   4  12        4.10        9.28      5.02 o
   1   4  12        0.33        3.54      4.58 o
   2   4  12        2.88        7.14      6.97 o
  -5   5  12        2.57       18.60     10.63 o
  -4   5  12        1.14       -7.95      7.60 o
  -3   5  12        1.78       -2.80      5.32 o
  -2   5  12        0.73       -3.95      5.02 o
  -1   5  12       31.88       29.55      6.65 o
   0   5  12        5.56        5.79      5.53 o
   1   5  12        7.89       12.32      7.35 o
  -4   6  12       13.53       12.70     10.00 o
  -3   6  12       10.93       18.72      9.98 o
  -2   6  12        2.57        3.27      7.92 o
  -1   6  12        0.84       -1.06      7.65 o
   0   6  12        0.00        6.03      8.33 o
  -1  -6  13        0.79        5.44      6.59 o
   0  -6  13       10.45        6.80      6.30 o
  -3  -5  13        0.22       -0.95      6.41 o
  -2  -5  13        2.92        1.57      5.92 o
  -1  -5  13        8.46        3.61      5.43 o
   0  -5  13        1.89        7.16      5.20 o
   1  -5  13       25.28       29.73      7.13 o
  -3  -4  13       39.11       30.69      9.20 o
  -2  -4  13       15.76       12.66      5.88 o
  -1  -4  13       41.78       32.21      7.19 o
   0  -4  13        0.76       -4.53      5.08 o
   1  -4  13        8.82       12.03      4.87 o
  -4  -3  13        2.39        0.32      6.25 o
  -3  -3  13       35.49       48.33      9.44 o
  -2  -3  13       11.35       15.74      5.80 o
   0  -3  13       72.51       47.27     16.80 o
   1  -3  13       24.99       25.43      4.23 o
   2  -3  13        3.98        9.61      4.35 o
  -4  -2  13       23.30       21.86      8.87 o
  -3  -2  13       14.68       17.64      6.29 o
  -2  -2  13        0.99        2.84      3.70 o
   0  -2  13        0.80       10.07     12.15 o
   1  -2  13       15.86       13.96      6.35 o
   2  -2  13        2.27       -1.07      4.16 o
  -4  -1  13       35.22       43.30      9.30 o
  -3  -1  13        1.27        3.75      4.74 o
  -2  -1  13       17.63       17.58      4.61 o
   0  -1  13       19.38       21.00     12.53 o
   1  -1  13       15.48       21.10      3.69 o
   2  -1  13        0.19       -0.94      3.81 o
  -5   0  13        0.88       -1.68      5.56 o
  -4   0  13       35.67       40.74      6.88 o
  -3   0  13        0.02        0.81      3.61 o
  -2   0  13       33.64       32.96      5.24 o
   0   0  13       75.45       68.91     16.57 o
   1   0  13        2.12        2.70      3.12 o
   2   0  13       11.02       15.81      6.56 o
  -5   1  13       20.82       21.75      9.96 o
  -4   1  13        3.30        3.46      4.40 o
  -3   1  13       20.92       24.36      7.57 o
  -2   1  13        0.02       -0.48      3.87 o
   0   1  13       39.24       34.40      5.45 o
   1   1  13       12.65        4.77      5.44 o
   2   1  13        5.23        4.83      4.50 o
  -4   2  13        0.48        1.50      4.58 o
  -3   2  13      101.55      120.47     14.13 o
  -2   2  13        0.00       -6.14      4.56 o
  -1   2  13       69.10       62.38      8.58 o
   0   2  13       12.07       11.41      5.12 o
   1   2  13        2.68       -2.14      4.74 o
  -4   3  13        0.93        1.86      4.74 o
  -3   3  13       79.20      113.66     14.80 o
  -2   3  13        3.49       15.88      6.86 o
  -1   3  13        3.52        2.24      5.58 o
   0   3  13        5.96        6.54      6.23 o
   1   3  13        4.34        4.47      6.69 o
  -4   4  13        4.80       12.80      9.36 o
  -3   4  13       10.55       13.01      8.41 o
  -2   4  13        0.10        3.30      6.85 o
  -1   4  13        0.45       13.19      7.76 o
   0   4  13        0.97       12.01      7.34 o
  -2   5  13        0.45       -1.77      7.20 o
  -1   5  13        2.63        1.20      7.60 o
  -2  -3  14        5.93        5.18      4.78 o
   0  -3  14       26.98        3.51     14.47 o
  -3  -2  14        0.49        4.20      4.95 o
   0  -2  14       61.59       70.92     19.40 o
  -3  -1  14       23.09       27.46      6.68 o
   0  -1  14       52.10       67.00     18.39 o
  -3   0  14       22.23       20.64      4.69 o
   0   0  14       33.42       44.72     15.97 o
  -3   1  14        7.11       13.02      6.12 o
   0   1  14        1.80        9.33     12.24 o
  -3   2  14        0.10        2.48      7.01 o
  -2   2  14        0.05       -4.25      5.20 o
  -1   2  14       25.88       22.98      6.58 o
 
